# Supplementary material for: IL-15 Participates in the Pathogenesis of Polycystic Ovary Syndrome by Affecting the Activity of Granulosa Cells
Source: Front Endocrinol (Lausanne). 2022 Feb 18;13:787876. doi: 10.3389/fendo.2022.787876 (PMC8894602; doi:10.3389/fendo.2022.787876)
Supplement: Supplementary file 3 [file DataSheet_1.zip]

Archive with 20 entries (18 files):
- 787876-data/
- 787876-data/Figure1.xlsx
- 787876-data/Figure2.xlsx
- 787876-data/Figure3.xlsx
- 787876-data/Figure4.xlsx
- 787876-data/Figure5.xlsx
- 787876-data/IHC.docx
- 787876-data/Immunoconfocal/
- 787876-data/Immunoconfocal/let 1.tif
- 787876-data/Immunoconfocal/let2.tif
- 787876-data/Immunoconfocal/let3.tif
- 787876-data/Immunoconfocal/let4.tif
- 787876-data/Immunoconfocal/Project_Series002.tif
- 787876-data/Immunoconfocal/Project_Series002_ch00.tif
- 787876-data/Immunoconfocal/Project_Series004.tif
- 787876-data/Immunoconfocal/Project_Series004_ch00.tif
- 787876-data/Immunoconfocal/Project_Series004_ch01.tif
- 787876-data/Immunoconfocal/Project_Series004_ch02.tif
- 787876-data/Immunoconfocal/Project_Series005.tif
- 787876-data/supplementary figure1.xlsx
