# Supplementary material for: IL-15 Participates in the Pathogenesis of Polycystic Ovary Syndrome by Affecting the Activity of Granulosa Cells
Source: Front Endocrinol (Lausanne). 2022 Feb 18;13:787876. doi: 10.3389/fendo.2022.787876 (PMC8894602; doi:10.3389/fendo.2022.787876)
Supplement: Supplementary file 3 [file DataSheet_1.zip › 787876-data/Figure1.xlsx]

## Sheet: Table1
sample			age（years）		E2（pg/ml）		LH（mIU/ml）		FSH（mIU/ml）		T（ng/dl）	hierght（m）	weight（kg）	BMI（kg/m2）						BMI
P5	PCOS		37		38		14.9		8.7		58	1.54	60	25.2994						25.2994		1.71264
P19	PCOS		25		46		7.4		5.4		35	1.67	72	25.8166						25.8166		1.37037
P34	PCOS		30		52		8.4		7.6		65	1.76	73	23.5666						23.5666		1.10526
C36	CON		31		34		2.9		7.4		28	1.63	52	19.5717						19.5717		0.391892
C11	CON		33		36		6.3		8.1		32	1.59	43	17.0088						17.0088		0.777778	10.31
C32	CON		32		50		4.7		7.1		33	1.62	49	18.6709						18.6709		0.661972
																				24.89±1.18		1.40±0.30
																				18.42±1.3		0.61±0.20
																				0.003		0.02

## Sheet: Tabel2
sample			age（years）		E2（pg/ml）		LH（mIU/ml）		FSH（mIU/ml）		T（ng/dl）	height（m）	weight（kg）	BMI（kg/m2）					BMI
P7	PCOS		38		32		3.6		6.9		110	1.59	60	23.7332					23.7332		0.521739
P13	PCOS		29		54		7.5		6.9		80	1.61	55	21.2183					21.2183		1.08696
P18	PCOS		39		46		3.9		6.5		61	1.6	70	27.3438					27.3438		0.6
P31	PCOS		24		35		2.9		5.9		80	1.6	64	25					25		0.491525
P25	PCOS		32		41		4.9		7.4		59	1.65	61	22.4059					22.4059		0.662162
P9	PCOS		29		47		21.6		9.3		57	1.6	55	21.4844					21.4844		2.32258
P19	PCOS		25		46		7.4		5.4		56	1.67	72	25.8166					25.8166		1.37037
P2	PCOS		23		51		1.8		4.3		53	1.63	64	24.0882					24.0882		0.418605
P4	PCOS		30		23		1.4		6.1		45	1.58	47	18.8271					18.8271		0.229508
P26	PCOS		27		18		5.3		5.3		68	1.53	61	26.0584					26.0584		1
P16	PCOS		26		23		2.3		4.9		49	1.6	65	25.3906					25.3906		0.469388
P8	PCOS		30		32		25.5		6.9		43	1.65	53	19.4674					19.4674		3.69565
P6	PCOS		31		38		4		5.9		41	1.63	66	24.841					24.841		0.677966
P1	PCOS		29		47		18.2		8.8		41	1.56	48	19.7239					19.7239		2.06818
P29	PCOS		29		75		8.3		8.4		53	1.61	85	32.7919					32.7919		0.988095
P15	PCOS		26		47		4.2		6.7		45	1.55	64	26.6389					26.6389		0.626866
P17	PCOS		27		29		4.5		6.5		52	1.62	60	22.8624					22.8624		0.692308
P5	PCOS		37		38		14.9		8.7		53	1.54	60	25.2994					25.2994		1.71264
P28	PCOS		28		32		2.2		5.2		54	1.65	59	21.6713					21.6713		0.423077
P23	PCOS		33		31		6.1		9		56	1.65	60	22.0386					22.0386		0.677778
												0									#DIV/0!
C25	CON		29		31		5.1		8		53	1.64	65	24.1672					24.1672		0.6375
C9	CON		38		35		5.1		6.2		24	1.5	55	24.4444					24.4444		0.822581
C2	CON		33		47		5.5		7.2		28	1.63	58	21.83					21.83		0.763889
C10	CON		29		51		4.8		5.3		35	1.62	54	20.5761					20.5761		0.90566
C7	CON		28		35		4.6		8.1		36	1.63	50	18.8189					18.8189		0.567901
C15	CON		27		42		8.9		12.7		39	1.53	55	23.4952					23.4952		0.700787
C37	CON		34		56		3		7.9		39	1.66	60	21.7738					21.7738		0.379747
C17	CON		37		63		3.7		6.3		40	1.55	80	33.2986					33.2986		0.587302
C40	CON		29		31		5.7		8		41	1.67	52	18.6453					18.6453		0.7125
C19	CON		37		23		4.4		13		42	1.63	62	23.3355					23.3355		0.338462
C18	CON		37		41		4.6		6.2		43	1.64	70	26.0262					26.0262		0.741935
C20	CON		34		34		5.2		10		46	1.64	65	24.1672					24.1672		0.52
C27	CON		30		51		3.8		6.3		48	1.6	51	19.9219					19.9219		0.603175
C6	CON		28		22		2.5		7.6		49	1.58	68.5	27.4395					27.4395		0.328947
C16	CON		38		48		1.8		6.1		52	1.58	66	26.4381					26.4381		0.295082

## Sheet: Fig1A 1B
	PCOS			control
PAIRS	M0483 P5	M0484 P19	K0737 P34	K0738 C11	K0739 C32	K0740 C36	P
(H1-H2)(Myeloperoxidase过氧化物酶)	2600.42	2249.1	2401.72	921.23	1293.48	954.84	0.001
(F7-F8)(IL-24)	497.97	624.92	778.7	259.91	225.05	9.34	0.014
(D15-D16)(IL-1alpha)	417.69	533.12	613.95	291.31	282.34	314.33	0.017
(F21-F22)(I-TAC)	668.82	984.02	890.89	503.24	461.45	483.19	0.018
(F23-F24)(Kallikrein 3)	1601.76	2221.4	1749.07	1316.05	1034.26	1102.16	0.026
(E17-E18)(IL-15)	272.71	324.41	294.68	73.09	226.94	85.31	0.031
(I15-I16)(Thrombospondin-1)	2122.28	3747.83	1772.75	638.23	683.38	216.35	0.031
(G7-G8)(MCP-1)	1986.58	1551.04	2429.99	1217.96	1091.01	516.02	0.035
(E9-E10)(IL-10)	282.51	504.7	574.08	222.02	185.87	118.31	0.04
(E19-E20)(IL-16)	313.62	444.36	388.81	223.12	263.38	288.42	0.043
(F17-F18)(IL-34)	528.41	526.84	411.75	272.35	374.51	134.72	0.045
(E7-E8)(IL-8)	9615.87	17349.8	7608.43	2221.89	4158.96	2977.81	0.05
(E15-E16)(IL-13)	215.81	131.61	286.72	107.93	6.19	78.57	0.053
(D9-D10)(IFN-gamma)	510.6	729.87	729.69	375.06	501.31	464.91	0.063
(H17-H18)(RBP-4)	43865	50080.6	40501.5	39331.4	36871.3	33713.5	0.065
(H11-H12)(PF4)	13307.4	10558.5	2180.85	366.66	412.66	236.88	0.067
(B15-B16)(Dkk-1)	572.91	2510.31	717.73	2816.17	2744.91	2615.05	0.081
(E5-E6)(IL-6)	640.84	1262.8	694.39	436.04	517.61	153.12	0.094
(F15-F16)(IL-33)	263.64	78.96	437.08	84.35	41.59	-19.38	0.106
(F19-F20)(IP-10)	1563.99	1780.14	2029.46	1093.49	1676.9	802.76	0.107
(E21-E22)(IL-17A)	3351.82	5266.58	2947.84	2404.44	1696.95	2695.41	0.109
(G1-G2)(Leptin)	26379	43439	41321.5	13133.1	22379.2	30768.8	0.113
(H15-H16)(RANTES)	1508.94	4657.27	1441.68	591.65	417.75	133.92	0.114
(F5-F6)(IL-23)	356.66	393.6	519.75	254.71	351.92	45.36	0.116
(F13-F14)(IL-32)	219.89	158.31	541.27	122.96	78.99	2.65	0.127
(G23-G24)(MMP-9)	19252.9	29796.2	10379.7	12098.2	9556.1	7362.56	0.154
(G21-G22)(MIP-3beta)	764.87	1371.9	1516.75	650.06	1017.38	648.34	0.163
(H7-H8)(PDGF-AB/BB)	623.07	3969.76	1111.37	337.77	178.07	-107.74	0.169
(D21-D22)(IL-2)	401.61	752.5	435.13	273.98	255.17	435.16	0.172
(G17-G18)(MIP-1alpha/MIP-1beta)	1438.14	1712.69	909.58	1001.57	1105.36	663.13	0.187
(B17-B18)(DPPIV)	29458.5	22663.2	37196	37429.4	35531.2	36036.4	0.196
(F11-F12)(IL-31)	219.05	54.57	623.9	149.66	-37.66	-60.55	0.196
(C17-C18)(G-CSF)	1104.75	1737.89	2207.07	2432.65	1883.26	2425.59	0.2
(B9-B10)(C-Reactive Protein)	45838.6	36944.2	41743.4	39630.6	35715.3	36123.7	0.202
(F9-F10)(IL-27)	157	112.47	779.12	161.72	5.78	-114.02	0.222
(G9-G10)(MCP-3)	276.6	39.58	973.57	164.99	-17.07	-128.56	0.222
(G3-G4)(LIF)	381.13	646.93	1469.28	333.95	436.36	319.14	0.228
(C11-C12)(FGF-7)	767.75	1404.28	2391.68	3312.74	2235.32	1770.91	0.235
(B3-B4)(CD40 ligand)	957.54	1727	1911.71	1824.8	1859.91	2251.48	0.238
(D17-D18)(IL-1beta)	341.15	471.97	340.21	220.48	276.15	387.62	0.245
(H5-H6)(PDGF-AA)	1818.9	6643.14	7518.43	3507.1	3076.76	2034.35	0.25
(I17-I18)(TNF-alpha)	4799.5	1784.9	3007.44	2576.48	1979.78	1200.91	0.255
(E13-E14)(IL-12 p70)	511.09	504.43	633.44	575.45	288.51	423.19	0.264
(H9-H10)(Pentraxin-3)	7951.87	6589.45	9979.31	8446.38	4338.36	5865.84	0.276
(I9-I10)(TFF3)	25886	32710	29093.4	27606.9	27803.1	21248.9	0.276
(G11-G12)(M-CSF)	472.42	411.55	2006.78	428.75	545.57	35.32	0.313
(D1-D2)(GRO-alpha)	272.03	543.65	1714.38	473.8	463.23	118.77	0.343
(B7-B8)(Complement Factor D)	8187.55	7269.65	7145.39	8312.96	5106.46	5916.17	0.345
(E11-E12)(IL-11)	698.45	949.66	1186.98	922.58	519.7	816.04	0.359
(H21-H22)(Resistin)	2355.49	7514.91	9414.81	5525.49	3310.3	2629.18	0.371
(F1-F2)(IL-19)	47.93	889.1	394.44	-21.84	193.79	375.26	0.387
(C21-C22)(GM-CSF)	355.68	736.48	520.08	350.14	331.24	556.03	0.396
(A11-A12)(Angiopoietin-2)	10676	8525.96	11841.1	2826.52	13344.1	5533.01	0.399
(D5-D6)(HGF)	4424.48	9778.54	9901.92	7021.99	6913.68	4810.47	0.41
(D3-D4)(Growth Hormone)	1997.55	4543	10348.4	12356.2	7844.71	5472.14	0.411
(E23-E24)(IL-18 BPa)	14291.2	13489.2	15269.7	14405.2	14148.4	12139.2	0.423
(D23-D24)(IL-3)	703.6	947.94	511.75	401.22	417.79	843.76	0.434
(A19-A20)(CD14)	2117.37	2829.64	2078.55	1997.45	2078.16	2306.55	0.458
(C5-C6)(Endoglin)	16164.8	12576.2	20357.2	20715.3	17707.7	16848.8	0.463
(D19-D20)(IL-1ra)	525.64	2091.02	686.38	494.73	1000.13	551.3	0.467
(G19-G20)(MIP-3alpha)	4366.23	18519.8	27165.4	21140	26449.7	18817.8	0.481
(A15-A16)(BDNF)	981.67	5352.3	1741.09	1499.11	1472.73	1969.53	0.485
(F3-F4)(IL-22)	240.69	644.6	1405.04	962.23	293.18	92.16	0.506
(A5-A6)(Apolipoprotein A-I)	17176.2	10646.2	18797.8	23316	15958.4	15188.2	0.507
(E3-E4)(IL-5)	129.23	133.02	349.3	190.1	204.45	18.2	0.52
(H19-H20)(Relaxin-2)	1259.39	1649.78	2036.95	1563.9	1818.12	803	0.54
(C13-C14)(FGF-19)	1663.95	3181.86	3509.43	3463.36	3033.7	2982.41	0.559
(A3-A4)(Adiponectin)	47151.8	41377.6	37429	41538	36734.8	41761.1	0.578
(C15-C16)(Flt-3 Ligand)	753.17	886.98	1701.2	721.72	974.77	1094.8	0.593
(A23-A24)(Reference Spots)	13392.7	20011.4	25280.1	23825.9	20876.2	19949.2	0.613
(G13-G14)(MIF)	1978.89	2855.59	7558.43	5023.03	5949.54	4011.43	0.66
(B19-B20)(EGF)	1155.38	3593.97	1280.98	1628.01	1450.54	1900.45	0.685
(A13-A14)(BAFF)	10997.8	8368.67	19698.3	15081.7	15703.3	12160.7	0.737
(G5-G6)(Lipocalin-2)	12339.3	13125.9	21160.2	16725.9	13955.1	12638.6	0.737
(C3-C4)(ENA-78)	254.26	895.32	175.55	124.09	571.38	347.57	0.738
(C19-C20)(GDF-15)	9825.67	18648.2	24430.3	17219.4	15160.1	16194.3	0.753
(D7-D8)(ICAM-1)	1739.51	4172.19	7278.8	1728.71	7062.02	2101.42	0.761
(H23-H24)(SDF-1alpha)	2460.25	2979.96	4571.61	3910.97	2753.27	2760.76	0.805
(G15-G16)(MIG)	515.09	753.3	1427.93	339.93	1700.23	224.77	0.806
(A7-A8)(Angiogenin)	42518.5	35319.5	38668.3	40648.6	38275.9	35640.5	0.811
(B13-B14)(Cystatin C)	2654.75	4264.72	5368.26	4052.61	3182.85	4402.29	0.815
(B21-B22)(EMMPRIN)	2381.89	3381.44	4642.76	2923.48	3515.02	3465.32	0.818
(H3-H4)(Osteopontin)	7660.52	8625.06	17345.4	11630.8	10468.5	9721.33	0.857
(C9-C10)(FGF basic)	1143.75	1765.21	889.46	737.66	902.73	1901.5	0.858
(A21-A22)(CD30)	525.02	1095.12	115.4	383.53	531.67	1003.57	0.866
(A9-A10)(Angiopoietin-1)	1082.9	2275.38	31.98	75.85	935.89	1973.25	0.881
(B11-B12)(Cripto-1)	825.47	1214.75	179.83	221.56	662.19	1157.49	0.898
(C7-C8)(Fas Ligand)	587	933.3	406.16	182.04	600.41	1048.24	0.919
(A1-A2)(Reference Spots)	29937.4	28165.1	26374.1	33246.7	20512.7	29479.5	0.921
(A17-A18)(Complement Component C5/C5a)	14965	19292.1	13369.2	14554.3	19374.1	14462.6	0.921
(E1-E2)(IL-4)	180.32	277.75	1101.36	780.1	513.03	183.64	0.939
(D11-D12)(IGFBP-2)	14169.9	19672	28538.4	23987.7	18169.5	19435.6	0.953
(H13-H14)(RAGE)	1103.87	1022.91	3920.09	2968.29	1877.57	1318.68	0.972
(B5-B6)(Chitinase 3-like 1)	24647.2	24483.6	18435.8	28676	18786.7	19812.6	0.981
(D13-D14)(IGFBP-3)	10357.6	9511.77	12952.9	15674.7	10791.4	11228.4	435
(I1-I2)(Serpin E1)	31823.3	19440.5	31682.1	18044.1	28227.7	10651
(I3-I4)(SHBG)	21599.5	18204.2	30701	19108.1	24505.7	19550.3
(I5-I6)(ST2)	7931.61	6112.32	13376.2	15544.9	10444.4	9266.96
(I7-I8)(TARC)	422.87	352.17	1522.18	618.67	441.24	107.77
(I11-I12)(TfR)	1638.46	1101.11	2421.32	1041.77	1070.78	634.33
(I13-I14)(TGF-alpha)	295.65	19.99	1248.77	147.69	-39.73	-191.77
(I19-I20)(uPAR)	2586	4501.1	4879.85	2707.6	3379.26	2942.28
(I21-I22)(VEGF)	4176.03	13417.5	14438	4536.42	19369.4	11092.7
(J1-J2)(Reference Spots)	34305.4	29735.8	34172.5	34415.3	34777	29548.5
(J5-J6)(Vitamin D BP)	20963.5	25055.5	26966.8	29888.8	17413	19714.2
(J7-J8)(CD31)	9645.99	10808.8	14288.5	13766.4	9172.54	12202.9
(J9-J10)(TIM-3)	17437.9	21530.4	25286	21704	15791.3	14838.3
(J11-J12)(VCAM-1)	15392	16103.4	20442	19275.2	14039.5	16130.4
(J23-J24)(NC)	0	0	0	0	0	0

## Sheet: Fig1C
CON	PCOS	IL-15（pg/ml）
9.875	11
9.25	10.5
9.5	10.125
10	10.5
9.875	10.5
8.875	10.25
10.25	10.125
9.375	10.125
9.375	11.375
9.375	11.085
9.75	10.75
10.375	10.5
10.5	10.375
10.75	10.5
10.375	10.125
	10.25
	9.875
	8.125
	9.875
	9.5

## Sheet: Fig1D
T(ng/dl)	IL-15(FF)
110	11
80	10.5
61	10.125
80	12.5
59	10.5
57	10.25
56	10.125
53	10.125
45	11.375
68	11.085
49	10.75
43	10.5
41	10.375
41	10.5
53	10.125
45	10.25
52	9.875
53	8.125
54	9.875
56	9.5
53	9.875
24	9.25
28	9.5
35	10
36	9.875
39	8.875
39	10.25
40	9.375
41	9.375
42	9.375
43	9.75
46	10.375
48	10.5
49	10.75
52	10.375

## Sheet: Fig1E
IL-15	CYP17A1
44	29
37	11
36	12
35	7
13	5
30	5
10	6
14	9

## Sheet: Fig1F
IL-2RG	CYP17A1
11.2862	10.1887
10.7112	10.3445
10.5159	10.5877
10.7482	10.6254
10.9637	10.5069
9.21364	9.95485
9.28979	9.77412
10.1207	10.5605
10.3325	10.2061
10.0033	10.2392
10.7174	10.3083
11.0539	10.2273
p=0.0458	r=0.5849
