# Supplementary material for: IL-15 Participates in the Pathogenesis of Polycystic Ovary Syndrome by Affecting the Activity of Granulosa Cells
Source: Front Endocrinol (Lausanne). 2022 Feb 18;13:787876. doi: 10.3389/fendo.2022.787876 (PMC8894602; doi:10.3389/fendo.2022.787876)
Supplement: Supplementary file 3 [file DataSheet_1.zip › 787876-data/Figure2.xlsx]

## Sheet: Fig2A
con	pcos
18.7	20.4
17.4	19.5
17.8	19.7
17.6	19.6
16	17.3
18.5	18
body weight(g)

## Sheet: ITT experiment
time(h)	con						pcos
0	8	10	7.9	11.3	13.1	11.7	10.1	13	11.8	10.8	9.8	8.9	mmol/l
15	5.4	5.3	5.5	4.7	5.5	6.8	5.2	10	6.3	7.9	8	5.4	mmol/l
30	3.8	4.8	3.7	3.7	2.8	3.2	3.8	3.5	6.5	4.8	5	4.2	mmol/l
60	1.6	2.4	2.4	2	1.3	1.1	4.2	4.3	6.9	4.9	5.2	2.6	mmol/l
90	2.3	4.3	3.9	2.7	2.2	0.9	6.5	4	7.2	5	5.4	5.2	mmol/l
120	3.9	5.7	5.5	5.2	1.5	1.3	6.4	7.9	7.2	5.1	6.2	7.6	mmol/l
GTT

## Sheet: GTT experiment
time(h)	con						pcos
0	7.7	6.4	5.7	5.9	5.7	4.5	5.8	5.7	7.1	7	5.9	7.7	mmol/l
15	19	9.8	14.1	16.4	14.5	8.8	16.6	16.9	20.3	22.3	18.2	21.4	mmol/l
30	13.5	7.7	9.7	12.2	13.9	8.1	14.8	16.8	13	15.5	18	17.9	mmol/l
60	6.7	6.2	8.2	9.9	8.7	6.7	11.2	12.2	10.3	13.4	10.1	12.8	mmol/l
90	8.7	6.8	6.7	9.8	8.3	6.7	9	9.1	9.2	9.1	9.8	10.5	mmol/l
120	8.1	6.4	8.9	7.5	8.3	6.5	8	7	10.5	7.7	7.7	8.3	mmol/l

## Sheet: T
con	pcos
1.224	5.95
3.058	5.51
4.274	7.4
1.271	2.7824
0.801	2.555
0.682
T(ng/ml)

## Sheet: fasting insulin
CON	PCOS
1.4726	4.0315
1.6248	3.374
1.2847	2.9512
1.8214	1.9821
2.0182	2.0724
2.1192	2.1844
mIU/l

## Sheet: DHEAS
con	pcos
5.1024	6.012
5.293	6.435
5.897	7.786
5.273	7.281
4.276	5.187
5.274	6.278
DHEAS(ng/ml)

## Sheet: LH
con	pcos
5.124	17.232
9.897	17.892
9.872	23.712
10.66	11.429
10.067	10.079
LH(mIU/ml)

## Sheet: corpora lutea
con	pcos
5	2
6	0
6	0
4	1
3	0
2	1

## Sheet: cystic follicular
con	pcos
0	4
0	4
0	3
1	4
0	2
2	4
