# Supplementary material for: IL-15 Participates in the Pathogenesis of Polycystic Ovary Syndrome by Affecting the Activity of Granulosa Cells
Source: Front Endocrinol (Lausanne). 2022 Feb 18;13:787876. doi: 10.3389/fendo.2022.787876 (PMC8894602; doi:10.3389/fendo.2022.787876)
Supplement: Supplementary file 3 [file DataSheet_1.zip › 787876-data/Figure3.xlsx]

## Sheet: serum IL-15
con	pcos
20.31	13.86
17.09	5.8
15.47	17.09
IL-15(pg/ml)

## Sheet: ovarian IL-15
con	pcos
38.04	158.62
19.02	185.58
7.61	123.34
IL-15(pg/ml)

## Sheet: ovarain mRNA IL-15
CON	PCOS
0.915163	1.45196
0.990137	1.27668
1.10359	1.41118
0.78532	1.42178
1.08274	1.2473
1.20892	1.89241

## Sheet: fat mRNA IL-15
CON	PCOS
1	2.01252
1.0749	2.32559
0.688821	3.33249
0.89274	2.24892
1.23412	1.10421

## Sheet: mean density
CON	PCOS
0.298372	0.719827
0.498237	0.82763
0.298162	0.522873
0.67339	0.58274
0.24892	0.72932
0.35671	0.67293
