# Supplementary material for: IL-15 Participates in the Pathogenesis of Polycystic Ovary Syndrome by Affecting the Activity of Granulosa Cells
Source: Front Endocrinol (Lausanne). 2022 Feb 18;13:787876. doi: 10.3389/fendo.2022.787876 (PMC8894602; doi:10.3389/fendo.2022.787876)
Supplement: Supplementary file 3 [file DataSheet_1.zip › 787876-data/Figure4.xlsx]

## Sheet: Fig4A
time（h）	CON			IL-15			IL-15+SP600125			IL-15+SB203580
0	0.214	0.278	0.307	0.268	0.304	0.287	0.251	0.263	0.314	0.298	0.247	0.302
24	0.562	0.625	0.79	0.765	0.704	0.732	0.973	0.865	0.6	0.406	0.761	0.422
48	1.954	2.276	2.437	1.441	1.159	1.204	2.567	1.818	1.75	1.938	2.263	2.414
72	2.064	2.542	2.587	1.547	1.204	1.376	2.768	2.047	2.032	2.013	2.432	2.506

## Sheet: 4B
Depth	Name	Statistic	#Cells					Q2	Q3
	B-1.fcs		21808
>	B-1.fcs/Lymphocytes	88.8	19370
> >	B-1.fcs/Lymphocytes/Single Cells	98.1	19003
> > >	B-1.fcs/Lymphocytes/Single Cells/Q1: FITC-A- , PE-A+	0.042	8			DMSO	C1	0.081	3.05	3.131
> > >	B-1.fcs/Lymphocytes/Single Cells/Q2: FITC-A+ , PE-A+	0.25	47				C2	0.073	2.39	2.463
> > >	B-1.fcs/Lymphocytes/Single Cells/Q3: FITC-A+ , PE-A-	4.1	779				C3	0.19	1.97	2.16
> > >	B-1.fcs/Lymphocytes/Single Cells/Q4: FITC-A- , PE-A-	95.6	18169			IL-15	I1	0.96	7.54	8.5
	B-2.fcs		22081				I2	0.71	8.88	9.59
>	B-2.fcs/Lymphocytes	89.9	19853				I3	2.5	12.8	15.3
> >	B-2.fcs/Lymphocytes/Single Cells	98.2	19499			IL-15+SP600125	P1	0.23	2.78	3.01
> > >	B-2.fcs/Lymphocytes/Single Cells/Q1: FITC-A- , PE-A+	0.077	15				P2	0.16	2.37	2.53
> > >	B-2.fcs/Lymphocytes/Single Cells/Q2: FITC-A+ , PE-A+	0.13	25				P3	0.047	1.43	1.477
> > >	B-2.fcs/Lymphocytes/Single Cells/Q3: FITC-A+ , PE-A-	3.14	612			IL-15+SP600125	B1	0.25	4.1	4.35
> > >	B-2.fcs/Lymphocytes/Single Cells/Q4: FITC-A- , PE-A-	96.7	18847				B2	0.13	3.14	3.27
	B-3.fcs		22115				B3	0.12	2.22	2.34
>	B-3.fcs/Lymphocytes	90.5	20025
> >	B-3.fcs/Lymphocytes/Single Cells	98.1	19638
> > >	B-3.fcs/Lymphocytes/Single Cells/Q1: FITC-A- , PE-A+	0.051	10
> > >	B-3.fcs/Lymphocytes/Single Cells/Q2: FITC-A+ , PE-A+	0.12	24
> > >	B-3.fcs/Lymphocytes/Single Cells/Q3: FITC-A+ , PE-A-	2.22	436
> > >	B-3.fcs/Lymphocytes/Single Cells/Q4: FITC-A- , PE-A-	97.6	19168
	C-1.fcs		24412
>	C-1.fcs/Lymphocytes	91.8	22407
> >	C-1.fcs/Lymphocytes/Single Cells	98.6	22095
> > >	C-1.fcs/Lymphocytes/Single Cells/Q1: FITC-A- , PE-A+	0.045	10
> > >	C-1.fcs/Lymphocytes/Single Cells/Q2: FITC-A+ , PE-A+	0.081	18
> > >	C-1.fcs/Lymphocytes/Single Cells/Q3: FITC-A+ , PE-A-	3.05	674
> > >	C-1.fcs/Lymphocytes/Single Cells/Q4: FITC-A- , PE-A-	96.8	21393
	C-2.fcs		12029
>	C-2.fcs/Lymphocytes	92.4	11115
> >	C-2.fcs/Lymphocytes/Single Cells	98.9	10995
> > >	C-2.fcs/Lymphocytes/Single Cells/Q1: FITC-A- , PE-A+	0.036	4
> > >	C-2.fcs/Lymphocytes/Single Cells/Q2: FITC-A+ , PE-A+	0.073	8
> > >	C-2.fcs/Lymphocytes/Single Cells/Q3: FITC-A+ , PE-A-	2.39	263
> > >	C-2.fcs/Lymphocytes/Single Cells/Q4: FITC-A- , PE-A-	97.5	10720
	C-3.fcs		34106
>	C-3.fcs/Lymphocytes	89.1	30403
> >	C-3.fcs/Lymphocytes/Single Cells	98.3	29884
> > >	C-3.fcs/Lymphocytes/Single Cells/Q1: FITC-A- , PE-A+	0.14	42
> > >	C-3.fcs/Lymphocytes/Single Cells/Q2: FITC-A+ , PE-A+	0.19	56
> > >	C-3.fcs/Lymphocytes/Single Cells/Q3: FITC-A+ , PE-A-	1.97	589
> > >	C-3.fcs/Lymphocytes/Single Cells/Q4: FITC-A- , PE-A-	97.7	29197
	I1.fcs		28582
>	I1.fcs/Lymphocytes	86.2	24628
> >	I1.fcs/Lymphocytes/Single Cells	96.7	23820
> > >	I1.fcs/Lymphocytes/Single Cells/Q1: FITC-A- , PE-A+	0.65	155
> > >	I1.fcs/Lymphocytes/Single Cells/Q2: FITC-A+ , PE-A+	0.96	228
> > >	I1.fcs/Lymphocytes/Single Cells/Q3: FITC-A+ , PE-A-	7.54	1795
> > >	I1.fcs/Lymphocytes/Single Cells/Q4: FITC-A- , PE-A-	90.9	21642
	I2.fcs		25212
>	I2.fcs/Lymphocytes	90.7	22879
> >	I2.fcs/Lymphocytes/Single Cells	96.9	22159
> > >	I2.fcs/Lymphocytes/Single Cells/Q1: FITC-A- , PE-A+	0.063	14
> > >	I2.fcs/Lymphocytes/Single Cells/Q2: FITC-A+ , PE-A+	0.71	158
> > >	I2.fcs/Lymphocytes/Single Cells/Q3: FITC-A+ , PE-A-	8.88	1968
> > >	I2.fcs/Lymphocytes/Single Cells/Q4: FITC-A- , PE-A-	90.3	20019
	I3.fcs		16350
>	I3.fcs/Lymphocytes	74.1	12113
> >	I3.fcs/Lymphocytes/Single Cells	95	11509
> > >	I3.fcs/Lymphocytes/Single Cells/Q1: FITC-A- , PE-A+	0.36	41
> > >	I3.fcs/Lymphocytes/Single Cells/Q2: FITC-A+ , PE-A+	2.5	288
> > >	I3.fcs/Lymphocytes/Single Cells/Q3: FITC-A+ , PE-A-	12.8	1475
> > >	I3.fcs/Lymphocytes/Single Cells/Q4: FITC-A- , PE-A-	84.3	9705
	P-1.fcs		21456
>	P-1.fcs/Lymphocytes	87.2	18708
> >	P-1.fcs/Lymphocytes/Single Cells	98.5	18427
> > >	P-1.fcs/Lymphocytes/Single Cells/Q1: FITC-A- , PE-A+	0.18	33
> > >	P-1.fcs/Lymphocytes/Single Cells/Q2: FITC-A+ , PE-A+	0.23	42
> > >	P-1.fcs/Lymphocytes/Single Cells/Q3: FITC-A+ , PE-A-	2.78	512
> > >	P-1.fcs/Lymphocytes/Single Cells/Q4: FITC-A- , PE-A-	96.8	17840
	P-2.fcs		21383
>	P-2.fcs/Lymphocytes	88.9	19004
> >	P-2.fcs/Lymphocytes/Single Cells	98.5	18721
> > >	P-2.fcs/Lymphocytes/Single Cells/Q1: FITC-A- , PE-A+	0.075	14
> > >	P-2.fcs/Lymphocytes/Single Cells/Q2: FITC-A+ , PE-A+	0.16	30
> > >	P-2.fcs/Lymphocytes/Single Cells/Q3: FITC-A+ , PE-A-	2.37	444
> > >	P-2.fcs/Lymphocytes/Single Cells/Q4: FITC-A- , PE-A-	97.4	18233
	P-3.fcs		21333
>	P-3.fcs/Lymphocytes	90.6	19327
> >	P-3.fcs/Lymphocytes/Single Cells	98.9	19105
> > >	P-3.fcs/Lymphocytes/Single Cells/Q1: FITC-A- , PE-A+	0.089	17
> > >	P-3.fcs/Lymphocytes/Single Cells/Q2: FITC-A+ , PE-A+	0.047	9
> > >	P-3.fcs/Lymphocytes/Single Cells/Q3: FITC-A+ , PE-A-	1.43	274
> > >	P-3.fcs/Lymphocytes/Single Cells/Q4: FITC-A- , PE-A-	98.4	18805
	blank.fcs		2104
>	blank.fcs/Lymphocytes	97.2	2046
> >	blank.fcs/Lymphocytes/Single Cells	96.9	1983
> > >	blank.fcs/Lymphocytes/Single Cells/Q1: FITC-A- , PE-A+	0.35	7
> > >	blank.fcs/Lymphocytes/Single Cells/Q2: FITC-A+ , PE-A+	0.1	2
> > >	blank.fcs/Lymphocytes/Single Cells/Q3: FITC-A+ , PE-A-	0.15	3
> > >	blank.fcs/Lymphocytes/Single Cells/Q4: FITC-A- , PE-A-	99.4	1971
	fitc.fcs		2262
>	fitc.fcs/Lymphocytes	96.6	2186
> >	fitc.fcs/Lymphocytes/Single Cells	94	2055
> > >	fitc.fcs/Lymphocytes/Single Cells/Q1: FITC-A- , PE-A+	0.049	1
> > >	fitc.fcs/Lymphocytes/Single Cells/Q2: FITC-A+ , PE-A+	0.15	3
> > >	fitc.fcs/Lymphocytes/Single Cells/Q3: FITC-A+ , PE-A-	41.4	850
> > >	fitc.fcs/Lymphocytes/Single Cells/Q4: FITC-A- , PE-A-	58.4	1201
	pe.fcs		2245
>	pe.fcs/Lymphocytes	94.1	2112
> >	pe.fcs/Lymphocytes/Single Cells	96	2027
> > >	pe.fcs/Lymphocytes/Single Cells/Q1: FITC-A- , PE-A+	3.9	79
> > >	pe.fcs/Lymphocytes/Single Cells/Q2: FITC-A+ , PE-A+	0.44	9
> > >	pe.fcs/Lymphocytes/Single Cells/Q3: FITC-A+ , PE-A-	0.15	3
> > >	pe.fcs/Lymphocytes/Single Cells/Q4: FITC-A- , PE-A-	95.5	1936

## Sheet: Ct
Well	Sample Name	Detector Name	Reporter	Task	Ct		Well	Sample Name	Detector Name	Reporter	Task	Ct
1	A1	bactin	SYBR	Unknown	14.1321		1	A1	VEGF	SYBR	Unknown	25.1588
2	A2	bactin	SYBR	Unknown	14.1672		2	A2	VEGF	SYBR	Unknown	25.3921
3	A3	bactin	SYBR	Unknown	14.1494		3	A3	VEGF	SYBR	Unknown	24.4295
25	B1	bactin	SYBR	Unknown	13.8575		25	B1	VEGF	SYBR	Unknown	24.3432
26	B2	bactin	SYBR	Unknown	14.0401		26	B2	VEGF	SYBR	Unknown	25.6224
27	B3	bactin	SYBR	Unknown	14.3534		27	B3	VEGF	SYBR	Unknown	25.4623
49	C1	bactin	SYBR	Unknown	13.3958		49	C1	VEGF	SYBR	Unknown	24.5032
50	C2	bactin	SYBR	Unknown	13.4368		50	C2	VEGF	SYBR	Unknown	24.9324
51	C3	bactin	SYBR	Unknown	13.4092		51	C3	VEGF	SYBR	Unknown	24.7364
73	D1	bactin	SYBR	Unknown	13.8128		73	D1	VEGF	SYBR	Unknown	24.4926
74	D2	bactin	SYBR	Unknown	13.9499		74	D2	VEGF	SYBR	Unknown	24.2177
75	D3	bactin	SYBR	Unknown	13.7692		75	D3	VEGF	SYBR	Unknown	24.296
97	E1	bactin	SYBR	Unknown	13.6847		97	E1	VEGF	SYBR	Unknown	25.9538
98	E2	bactin	SYBR	Unknown	13.5025		98	E2	VEGF	SYBR	Unknown	27.6671
99	E3	bactin	SYBR	Unknown	13.5162		99	E3	VEGF	SYBR	Unknown	25.4663
121	F1	bactin	SYBR	Unknown	13.0995		121	F1	VEGF	SYBR	Unknown	27.9057
122	F2	bactin	SYBR	Unknown	13.1993		122	F2	VEGF	SYBR	Unknown	25.361
123	F3	bactin	SYBR	Unknown	13.2453		123	F3	VEGF	SYBR	Unknown	26.6868
145	G1	bactin	SYBR	Unknown	13.7467		145	G1	VEGF	SYBR	Unknown	26.0063
146	G2	bactin	SYBR	Unknown	14.2094		146	G2	VEGF	SYBR	Unknown	26.4397
147	G3	bactin	SYBR	Unknown	13.9605		147	G3	VEGF	SYBR	Unknown	24.9589
169	H1	bactin	SYBR	Unknown	13.2029		169	H1	VEGF	SYBR	Unknown	26.8358
170	H2	bactin	SYBR	Unknown	13.3548		170	H2	VEGF	SYBR	Unknown	25.7468
171	H3	bactin	SYBR	Unknown	13.7481		171	H3	VEGF	SYBR	Unknown	25.9698
193	I1	bactin	SYBR	Unknown	13.82		193	I1	VEGF	SYBR	Unknown	24.0827
194	I2	bactin	SYBR	Unknown	14.0228		194	I2	VEGF	SYBR	Unknown	24.6648
195	I3	bactin	SYBR	Unknown	13.9509		195	I3	VEGF	SYBR	Unknown	24.1486
217	J1	bactin	SYBR	Unknown	13.7006		217	J1	VEGF	SYBR	Unknown	23.4083
218	J2	bactin	SYBR	Unknown	13.9499		218	J2	VEGF	SYBR	Unknown	23.5693
219	J3	bactin	SYBR	Unknown	13.771		219	J3	VEGF	SYBR	Unknown	23.6503
241	K1	bactin	SYBR	Unknown	13.4354		241	K1	VEGF	SYBR	Unknown	21.7709
242	K2	bactin	SYBR	Unknown	13.3385		242	K2	VEGF	SYBR	Unknown	22.6364
243	K3	bactin	SYBR	Unknown	13.3964		243	K3	VEGF	SYBR	Unknown	24.3163
265	L1	bactin	SYBR	Unknown	13.9369		265	L1	VEGF	SYBR	Unknown	24.7235
266	L2	bactin	SYBR	Unknown	13.9803		266	L2	VEGF	SYBR	Unknown	24.7481
267	L3	bactin	SYBR	Unknown	14.0237		267	L3	VEGF	SYBR	Unknown	24.4262
Slope		cycles/log decade					Slope		cycles/log decade
Y-Intercept							Y-Intercept
R^2							R^2
Well	Sample Name	Detector Name	Reporter	Task	Ct		Well	Sample Name	Detector Name	Reporter	Task	Ct
22	A22	cyp17a1	SYBR	Unknown	24.7484		4	A4	StAR	SYBR	Unknown	25.4139
23	A23	cyp17a1	SYBR	Unknown	24.8774		5	A5	StAR	SYBR	Unknown	24.6374
24	A24	cyp17a1	SYBR	Unknown	24.9146		6	A6	StAR	SYBR	Unknown	25.0001
46	B22	cyp17a1	SYBR	Unknown	24.8051		28	B4	StAR	SYBR	Unknown	24.4873
47	B23	cyp17a1	SYBR	Unknown	25.0098		29	B5	StAR	SYBR	Unknown	23.2506
48	B24	cyp17a1	SYBR	Unknown	24.9843		30	B6	StAR	SYBR	Unknown	22.961
70	C22	cyp17a1	SYBR	Unknown	25.2425		52	C4	StAR	SYBR	Unknown	24.3716
71	C23	cyp17a1	SYBR	Unknown	24.2231		53	C5	StAR	SYBR	Unknown	23.7917
72	C24	cyp17a1	SYBR	Unknown	24.1452		54	C6	StAR	SYBR	Unknown	24.1095
94	D22	cyp17a1	SYBR	Unknown	24.3006		76	D4	StAR	SYBR	Unknown	25.1612
95	D23	cyp17a1	SYBR	Unknown	24.3427		77	D5	StAR	SYBR	Unknown	23.9895
96	D24	cyp17a1	SYBR	Unknown	24.4678		78	D6	StAR	SYBR	Unknown	24.3578
118	E22	cyp17a1	SYBR	Unknown	24.1512		100	E4	StAR	SYBR	Unknown	24.1296
119	E23	cyp17a1	SYBR	Unknown	23.7598		101	E5	StAR	SYBR	Unknown	24.0421
120	E24	cyp17a1	SYBR	Unknown	23.9083		102	E6	StAR	SYBR	Unknown	24.3015
142	F22	cyp17a1	SYBR	Unknown	23.8354		124	F4	StAR	SYBR	Unknown	22.9083
143	F23	cyp17a1	SYBR	Unknown	23.796		125	F5	StAR	SYBR	Unknown	23.0693
144	F24	cyp17a1	SYBR	Unknown	24.0478		126	F6	StAR	SYBR	Unknown	23.1503
166	G22	cyp17a1	SYBR	Unknown	25.0437		148	G4	StAR	SYBR	Unknown	22.7709
167	G23	cyp17a1	SYBR	Unknown	25.001		149	G5	StAR	SYBR	Unknown	28.0322
168	G24	cyp17a1	SYBR	Unknown	25.2608		150	G6	StAR	SYBR	Unknown	23.6364
190	H22	cyp17a1	SYBR	Unknown	24.7311		172	H4	StAR	SYBR	Unknown	25.3163
191	H23	cyp17a1	SYBR	Unknown	24.7016		173	H5	StAR	SYBR	Unknown	25.7235
192	H24	cyp17a1	SYBR	Unknown	25.2653		174	H6	StAR	SYBR	Unknown	25.7481
214	I22	cyp17a1	SYBR	Unknown	25.6255		196	I4	StAR	SYBR	Unknown	25.4262
215	I23	cyp17a1	SYBR	Unknown	25.6957		197	I5	StAR	SYBR	Unknown	25.0554
216	I24	cyp17a1	SYBR	Unknown	25.7858		198	I6	StAR	SYBR	Unknown	24.8088
238	J22	cyp17a1	SYBR	Unknown	24.8932		220	J4	StAR	SYBR	Unknown	25.9598
239	J23	cyp17a1	SYBR	Unknown	24.9983		221	J5	StAR	SYBR	Unknown	23.8926
240	J24	cyp17a1	SYBR	Unknown	25.0708		222	J6	StAR	SYBR	Unknown	23.8123
262	K22	cyp17a1	SYBR	Unknown	25.0166		244	K4	StAR	SYBR	Unknown	29.7653
263	K23	cyp17a1	SYBR	Unknown	25.2047		245	K5	StAR	SYBR	Unknown	23.6919
264	K24	cyp17a1	SYBR	Unknown	25.0354		246	K6	StAR	SYBR	Unknown	26.9884
286	L22	cyp17a1	SYBR	Unknown	25.4335		268	L4	StAR	SYBR	Unknown	25.6686
287	L23	cyp17a1	SYBR	Unknown	25.2327		269	L5	StAR	SYBR	Unknown	25.321
288	L24	cyp17a1	SYBR	Unknown	25.1395		270	L6	StAR	SYBR	Unknown	25.3413
Slope		cycles/log decade					Slope		cycles/log decade
Y-Intercept							Y-Intercept
R^2							R^2
Well	Sample Name	Detector Name	Reporter	Task	Ct		Well	Sample Name	Detector Name	Reporter	Task	Ct
289	M1	CYP19A1	SYBR	Unknown	24.936		7	A7	BAX	SYBR	Unknown	24.2572
290	M2	CYP19A1	SYBR	Unknown	24.7124		8	A8	BAX	SYBR	Unknown	24.5672
291	M3	CYP19A1	SYBR	Unknown	24.7274		9	A9	BAX	SYBR	Unknown	24.2972
292	M4	CYP19A1	SYBR	Unknown	23.8173		31	B7	BAX	SYBR	Unknown	24.5432
293	M5	CYP19A1	SYBR	Unknown	23.6394		32	B8	BAX	SYBR	Unknown	24.4368
294	M6	CYP19A1	SYBR	Unknown	23.6554		33	B9	BAX	SYBR	Unknown	24.5246
295	M7	CYP19A1	SYBR	Unknown	24.0028		55	C7	BAX	SYBR	Unknown	24.5224
296	M8	CYP19A1	SYBR	Unknown	24.1425		56	C8	BAX	SYBR	Unknown	24.8371
297	M9	CYP19A1	SYBR	Unknown	24.0912		57	C9	BAX	SYBR	Unknown	24.6634
313	N1	CYP19A1	SYBR	Unknown	24.0169		79	D7	BAX	SYBR	Unknown	24.7305
314	N2	CYP19A1	SYBR	Unknown	24.0583		80	D8	BAX	SYBR	Unknown	24.7663
315	N3	CYP19A1	SYBR	Unknown	24.1663		81	D9	BAX	SYBR	Unknown	24.9678
316	N4	CYP19A1	SYBR	Unknown	24.3386		103	E7	BAX	SYBR	Unknown	24.6266
317	N5	CYP19A1	SYBR	Unknown	24.7165		104	E8	BAX	SYBR	Unknown	24.6316
318	N6	CYP19A1	SYBR	Unknown	24.5178		105	E9	BAX	SYBR	Unknown	24.5789
319	N7	CYP19A1	SYBR	Unknown	23.7271		127	F7	BAX	SYBR	Unknown	24.8295
320	N8	CYP19A1	SYBR	Unknown	23.7504		128	F8	BAX	SYBR	Unknown	24.8803
321	N9	CYP19A1	SYBR	Unknown	23.7226		129	F9	BAX	SYBR	Unknown	24.9822
337	O1	CYP19A1	SYBR	Unknown	24.269		151	G7	BAX	SYBR	Unknown	24.65
338	O2	CYP19A1	SYBR	Unknown	24.2171		152	G8	BAX	SYBR	Unknown	24.6749
339	O3	CYP19A1	SYBR	Unknown	24.2998		153	G9	BAX	SYBR	Unknown	24.5831
340	O4	CYP19A1	SYBR	Unknown	23.881		175	H7	BAX	SYBR	Unknown	24.3254
341	O5	CYP19A1	SYBR	Unknown	23.9626		176	H8	BAX	SYBR	Unknown	24.2354
342	O6	CYP19A1	SYBR	Unknown	23.8883		177	H9	BAX	SYBR	Unknown	24.367
343	O7	CYP19A1	SYBR	Unknown	23.012		199	I7	BAX	SYBR	Unknown	25.4248
344	O8	CYP19A1	SYBR	Unknown	22.9238		200	I8	BAX	SYBR	Unknown	25.5798
345	O9	CYP19A1	SYBR	Unknown	23.1802		201	I9	BAX	SYBR	Unknown	25.3349
361	P1	CYP19A1	SYBR	Unknown	24.3327		223	J7	BAX	SYBR	Unknown	25.014
362	P2	CYP19A1	SYBR	Unknown	24.3384		224	J8	BAX	SYBR	Unknown	24.8823
363	P3	CYP19A1	SYBR	Unknown	24.4062		225	J9	BAX	SYBR	Unknown	24.9449
364	P4	CYP19A1	SYBR	Unknown	23.549		247	K7	BAX	SYBR	Unknown	24.2306
365	P5	CYP19A1	SYBR	Unknown	23.5304		248	K8	BAX	SYBR	Unknown	24.4111
366	P6	CYP19A1	SYBR	Unknown	23.5558		249	K9	BAX	SYBR	Unknown	24.3921
367	P7	CYP19A1	SYBR	Unknown	24.5532		271	L7	BAX	SYBR	Unknown	24.3768
368	P8	CYP19A1	SYBR	Unknown	24.507		272	L8	BAX	SYBR	Unknown	24.5056
369	P9	CYP19A1	SYBR	Unknown	24.5399		273	L9	BAX	SYBR	Unknown	24.488
Slope		cycles/log decade					Slope		cycles/log decade
Y-Intercept							Y-Intercept
R^2							R^2
Well	Sample Name	Detector Name	Reporter	Task	Ct
298	M10	fshr	SYBR	Unknown	22.9556
299	M11	fshr	SYBR	Unknown	22.8591
300	M12	fshr	SYBR	Unknown	22.7871
301	M13	fshr	SYBR	Unknown	21.9902
302	M14	fshr	SYBR	Unknown	22.1564
303	M15	fshr	SYBR	Unknown	21.9022
304	M16	fshr	SYBR	Unknown	21.8341
305	M17	fshr	SYBR	Unknown	Undetermined
306	M18	fshr	SYBR	Unknown	Undetermined
307	M19	fshr	SYBR	Unknown	Undetermined
308	M20	fshr	SYBR	Unknown	21.1074
309	M21	fshr	SYBR	Unknown	21.3283
310	M22	fshr	SYBR	Unknown	20.7905
311	M23	fshr	SYBR	Unknown	20.7827
312	M24	fshr	SYBR	Unknown	20.723
322	N10	fshr	SYBR	Unknown	21.5131
323	N11	fshr	SYBR	Unknown	21.7919
324	N12	fshr	SYBR	Unknown	21.6582
325	N13	fshr	SYBR	Unknown	20.912
326	N14	fshr	SYBR	Unknown	20.9416
327	N15	fshr	SYBR	Unknown	21.029
328	N16	fshr	SYBR	Unknown	21.9702
346	O10	fshr	SYBR	Unknown	21.3103
347	O11	fshr	SYBR	Unknown	21.5447
348	O12	fshr	SYBR	Unknown	21.4525
349	O13	fshr	SYBR	Unknown	21.5012
350	O14	fshr	SYBR	Unknown	21.6256
351	O15	fshr	SYBR	Unknown	21.4038
352	O16	fshr	SYBR	Unknown	21.7038
370	P10	fshr	SYBR	Unknown	21.6846
371	P11	fshr	SYBR	Unknown	21.7878
372	P12	fshr	SYBR	Unknown	21.6976
373	P13	fshr	SYBR	Unknown	21.051
374	P14	fshr	SYBR	Unknown	21.2568
375	P15	fshr	SYBR	Unknown	21.1381
376	P16	fshr	SYBR	Unknown	21.5784
Slope		cycles/log decade
Y-Intercept
R^2
Well	Sample Name	Detector Name	Reporter	Task	Ct
7	A7	IFN r	SYBR	Unknown	25.4572
8	A8	IFN r	SYBR	Unknown	25.7672
9	A9	IFN r	SYBR	Unknown	25.4972
31	B7	IFN r	SYBR	Unknown	25.7432
32	B8	IFN r	SYBR	Unknown	25.6368
33	B9	IFN r	SYBR	Unknown	25.7246
55	C7	IFN r	SYBR	Unknown	25.7224
56	C8	IFN r	SYBR	Unknown	26.0371
57	C9	IFN r	SYBR	Unknown	25.8634
79	D7	IFN r	SYBR	Unknown	24.7305
80	D8	IFN r	SYBR	Unknown	24.7663
81	D9	IFN r	SYBR	Unknown	24.9678
103	E7	IFN r	SYBR	Unknown	24.6266
104	E8	IFN r	SYBR	Unknown	24.6316
105	E9	IFN r	SYBR	Unknown	24.5789
127	F7	IFN r	SYBR	Unknown	24.3295
128	F8	IFN r	SYBR	Unknown	24.3803
129	F9	IFN r	SYBR	Unknown	24.4822
151	G7	IFN r	SYBR	Unknown	25.05
152	G8	IFN r	SYBR	Unknown	25.0749
153	G9	IFN r	SYBR	Unknown	24.9831
175	H7	IFN r	SYBR	Unknown	24.7254
176	H8	IFN r	SYBR	Unknown	24.6354
177	H9	IFN r	SYBR	Unknown	24.767
199	I7	IFN r	SYBR	Unknown	25.8248
200	I8	IFN r	SYBR	Unknown	25.9798
201	I9	IFN r	SYBR	Unknown	25.7349
223	J7	IFN r	SYBR	Unknown	25.414
224	J8	IFN r	SYBR	Unknown	25.2823
225	J9	IFN r	SYBR	Unknown	25.3449
247	K7	IFN r	SYBR	Unknown	24.6306
248	K8	IFN r	SYBR	Unknown	24.8111
249	K9	IFN r	SYBR	Unknown	24.7921
271	L7	IFN r	SYBR	Unknown	24.7768
272	L8	IFN r	SYBR	Unknown	24.9056
273	L9	IFN r	SYBR	Unknown	24.888
Slope		cycles/log decade
Y-Intercept
R^2
Well	Sample Name	Detector Name	Reporter	Task	Ct
10	A10	il-1b	SYBR	Unknown	25.2448
11	A11	il-1b	SYBR	Unknown	25.359
12	A12	il-1b	SYBR	Unknown	25.4025
34	B10	il-1b	SYBR	Unknown	25.4015
35	B11	il-1b	SYBR	Unknown	24.6598
36	B12	il-1b	SYBR	Unknown	24.9324
58	C10	il-1b	SYBR	Unknown	24.8077
59	C11	il-1b	SYBR	Unknown	24.6377
60	C12	il-1b	SYBR	Unknown	24.4792
82	D10	il-1b	SYBR	Unknown	24.0033
83	D11	il-1b	SYBR	Unknown	24.3105
84	D12	il-1b	SYBR	Unknown	24.0843
106	E10	il-1b	SYBR	Unknown	24.2817
107	E11	il-1b	SYBR	Unknown	24.2095
108	E12	il-1b	SYBR	Unknown	24.3381
130	F10	il-1b	SYBR	Unknown	23.4726
131	F11	il-1b	SYBR	Unknown	23.5797
132	F12	il-1b	SYBR	Unknown	23.6192
154	G10	il-1b	SYBR	Unknown	24.0095
155	G11	il-1b	SYBR	Unknown	24.0655
156	G12	il-1b	SYBR	Unknown	23.9773
178	H10	il-1b	SYBR	Unknown	23.827
179	H11	il-1b	SYBR	Unknown	23.9405
180	H12	il-1b	SYBR	Unknown	24.0419
202	I10	il-1b	SYBR	Unknown	24.0626
203	I11	il-1b	SYBR	Unknown	24.238
204	I12	il-1b	SYBR	Unknown	24.6683
226	J10	il-1b	SYBR	Unknown	24.351
227	J11	il-1b	SYBR	Unknown	24.0332
228	J12	il-1b	SYBR	Unknown	24.3115
250	K10	il-1b	SYBR	Unknown	24.7952
251	K11	il-1b	SYBR	Unknown
252	K12	il-1b	SYBR	Unknown	24.7201
274	L10	il-1b	SYBR	Unknown	24.4894
275	L11	il-1b	SYBR	Unknown	23.849
276	L12	il-1b	SYBR	Unknown	24.0101
Slope		cycles/log decade
Y-Intercept
R^2
Well	Sample Name	Detector Name	Reporter	Task	Ct
13	A13	il-6	SYBR	Unknown	24.8549
14	A14	il-6	SYBR	Unknown	24.7742
15	A15	il-6	SYBR	Unknown	24.3817
37	B13	il-6	SYBR	Unknown	24.6113
38	B14	il-6	SYBR	Unknown	24.314
39	B15	il-6	SYBR	Unknown	24.373
61	C13	il-6	SYBR	Unknown	24.4805
62	C14	il-6	SYBR	Unknown	24.3316
63	C15	il-6	SYBR	Unknown	24.3212
85	D13	il-6	SYBR	Unknown	25.0107
86	D14	il-6	SYBR	Unknown	25.1526
87	D15	il-6	SYBR	Unknown	24.7984
109	E13	il-6	SYBR	Unknown	24.447
110	E14	il-6	SYBR	Unknown	24.4425
111	E15	il-6	SYBR	Unknown	23.9386
133	F13	il-6	SYBR	Unknown	23.8514
134	F14	il-6	SYBR	Unknown	23.2927
135	F15	il-6	SYBR	Unknown	23.4499
157	G13	il-6	SYBR	Unknown	24.5161
158	G14	il-6	SYBR	Unknown	24.3851
159	G15	il-6	SYBR	Unknown	24.0205
181	H13	il-6	SYBR	Unknown	24.1421
182	H14	il-6	SYBR	Unknown	23.8424
183	H15	il-6	SYBR	Unknown	23.6883
205	I13	il-6	SYBR	Unknown	24.6709
206	I14	il-6	SYBR	Unknown	24.4485
207	I15	il-6	SYBR	Unknown	24.2699
229	J13	il-6	SYBR	Unknown	24.8275
230	J14	il-6	SYBR	Unknown	24.7368
231	J15	il-6	SYBR	Unknown	24.0977
253	K13	il-6	SYBR	Unknown	24.0237
254	K14	il-6	SYBR	Unknown	23.4924
255	K15	il-6	SYBR	Unknown	23.5462
277	L13	il-6	SYBR	Unknown	25.2794
278	L14	il-6	SYBR	Unknown	25.576
279	L15	il-6	SYBR	Unknown	24.6203
Slope		cycles/log decade
Y-Intercept
R^2
Well	Sample Name	Detector Name	Reporter	Task	Ct
16	A16	IL18	SYBR	Unknown	19.7188
17	A17	IL18	SYBR	Unknown	19.4549
18	A18	IL18	SYBR	Unknown	19.4744
40	B16	IL18	SYBR	Unknown	19.5714
41	B17	IL18	SYBR	Unknown	19.8646
42	B18	IL18	SYBR	Unknown	19.5256
64	C16	IL18	SYBR	Unknown	19.6016
65	C17	IL18	SYBR	Unknown	19.2838
66	C18	IL18	SYBR	Unknown	19.3986
88	D16	IL18	SYBR	Unknown	20.3698
89	D17	IL18	SYBR	Unknown	20.2434
90	D18	IL18	SYBR	Unknown	20.2374
112	E16	IL18	SYBR	Unknown	19.5385
113	E17	IL18	SYBR	Unknown	19.3027
114	E18	IL18	SYBR	Unknown	19.317
136	F16	IL18	SYBR	Unknown	19.2329
137	F17	IL18	SYBR	Unknown	19.137
138	F18	IL18	SYBR	Unknown	19.0695
160	G16	IL18	SYBR	Unknown	19.6501
161	G17	IL18	SYBR	Unknown	19.5308
162	G18	IL18	SYBR	Unknown	19.9094
184	H16	IL18	SYBR	Unknown	19.3349
185	H17	IL18	SYBR	Unknown	19.2438
186	H18	IL18	SYBR	Unknown	19.2251
208	I16	IL18	SYBR	Unknown	19.7135
209	I17	IL18	SYBR	Unknown	19.6125
210	I18	IL18	SYBR	Unknown	19.6596
232	J16	IL18	SYBR	Unknown	19.6152
233	J17	IL18	SYBR	Unknown	19.4355
234	J18	IL18	SYBR	Unknown	19.4175
256	K16	IL18	SYBR	Unknown	19.3346
257	K17	IL18	SYBR	Unknown	19.1675
258	K18	IL18	SYBR	Unknown	19.2283
280	L16	IL18	SYBR	Unknown	20.1729
281	L17	IL18	SYBR	Unknown	19.9887
282	L18	IL18	SYBR	Unknown	19.9314
Slope		cycles/log decade
Y-Intercept
R^2
Well	Sample Name	Detector Name	Reporter	Task	Ct
19	A19	TLR4	SYBR	Unknown	23.1355
20	A20	TLR4	SYBR	Unknown	23.0429
21	A21	TLR4	SYBR	Unknown	23.0944
43	B19	TLR4	SYBR	Unknown	22.6076
44	B20	TLR4	SYBR	Unknown	22.6171
45	B21	TLR4	SYBR	Unknown	22.8412
67	C19	TLR4	SYBR	Unknown	22.8847
68	C20	TLR4	SYBR	Unknown	22.6462
69	C21	TLR4	SYBR	Unknown	22.6702
91	D19	TLR4	SYBR	Unknown	22.9731
92	D20	TLR4	SYBR	Unknown	22.9888
93	D21	TLR4	SYBR	Unknown	22.9093
115	E19	TLR4	SYBR	Unknown	23.2418
116	E20	TLR4	SYBR	Unknown	22.7696
117	E21	TLR4	SYBR	Unknown	22.8826
139	F19	TLR4	SYBR	Unknown	22.1463
140	F20	TLR4	SYBR	Unknown	22.2831
141	F21	TLR4	SYBR	Unknown	22.2689
163	G19	TLR4	SYBR	Unknown	22.8772
164	G20	TLR4	SYBR	Unknown	22.9406
165	G21	TLR4	SYBR	Unknown	22.8366
187	H19	TLR4	SYBR	Unknown	22.5129
188	H20	TLR4	SYBR	Unknown	22.607
189	H21	TLR4	SYBR	Unknown	22.9151
211	I19	TLR4	SYBR	Unknown	23.0989
212	I20	TLR4	SYBR	Unknown	22.9959
213	I21	TLR4	SYBR	Unknown	23.0211
235	J19	TLR4	SYBR	Unknown	22.8225
236	J20	TLR4	SYBR	Unknown	22.9681
237	J21	TLR4	SYBR	Unknown	22.8681
259	K19	TLR4	SYBR	Unknown	22.4305
260	K20	TLR4	SYBR	Unknown	22.3089
261	K21	TLR4	SYBR	Unknown	22.3109
283	L19	TLR4	SYBR	Unknown	22.9845
284	L20	TLR4	SYBR	Unknown	22.8637
285	L21	TLR4	SYBR	Unknown	23.1526
Slope		cycles/log decade
Y-Intercept
R^2
Well	Sample Name	Detector Name	Reporter	Task	Ct
4	A4	TNFA	SYBR	Unknown	33.4378
5	A5	TNFA	SYBR	Unknown	32.3143
6	A6	TNFA	SYBR	Unknown	32.2385
28	B4	TNFA	SYBR	Unknown	31.0356
29	B5	TNFA	SYBR	Unknown	32.0138
30	B6	TNFA	SYBR	Unknown	31.1785
52	C4	TNFA	SYBR	Unknown	32.6678
53	C5	TNFA	SYBR	Unknown	31.1772
54	C6	TNFA	SYBR	Unknown	30.9484
76	D4	TNFA	SYBR	Unknown	31.599
77	D5	TNFA	SYBR	Unknown	31.4604
78	D6	TNFA	SYBR	Unknown	31.9468
100	E4	TNFA	SYBR	Unknown	30.9758
101	E5	TNFA	SYBR	Unknown	31.5647
102	E6	TNFA	SYBR	Unknown	31.7453
124	F4	TNFA	SYBR	Unknown	32.513
125	F5	TNFA	SYBR	Unknown	30.848
126	F6	TNFA	SYBR	Unknown	30.9589
148	G4	TNFA	SYBR	Unknown	32.4317
149	G5	TNFA	SYBR	Unknown	31.7861
150	G6	TNFA	SYBR	Unknown	31.7974
172	H4	TNFA	SYBR	Unknown	31.576
173	H5	TNFA	SYBR	Unknown	32.1368
174	H6	TNFA	SYBR	Unknown	32.3057
196	I4	TNFA	SYBR	Unknown	32.8227
197	I5	TNFA	SYBR	Unknown	31.3057
198	I6	TNFA	SYBR	Unknown	32.0649
220	J4	TNFA	SYBR	Unknown	32.9491
221	J5	TNFA	SYBR	Unknown	32.7668
222	J6	TNFA	SYBR	Unknown	33.6882
244	K4	TNFA	SYBR	Unknown	32.405
245	K5	TNFA	SYBR	Unknown	31.6614
246	K6	TNFA	SYBR	Unknown	31.7486
268	L4	TNFA	SYBR	Unknown	32.5803
269	L5	TNFA	SYBR	Unknown	32.944
270	L6	TNFA	SYBR	Unknown	34.0634
Slope		cycles/log decade
Y-Intercept
R^2
NAP	LPL

## Sheet: 数据分析
CYP17A1
	13.8824	24.7722	10.8898	0	1
C1	14.1496	24.8468	10.6972	-0.19261	1.14283
C2	14.0837	24.9331	10.8494	-0.04036	1.02837
C3	13.4139	24.5369	11.123	0.23316	0.850769
T1	13.844	24.3704	10.5264	-0.36341	1.28646
T2	13.5678	23.9398	10.372	-0.51784	1.43181
T3	13.1814	23.893	10.7117	-0.17816	1.13144
IN1-1	13.9722	25.1018	11.1296	0.23981	0.846857
IN1-2	13.4352	24.8993	11.4641	0.57431	0.671607
IN1-3	13.9312	25.7023	11.7711	0.88132	0.542871
IN2-1	13.8072	24.9874	11.1803	0.29047	0.817636
IN2-2	13.3901	25.0856	11.6955	0.80567	0.572096
IN2-3	13.9802	25.2686	11.2884	0.39855	0.75862
CYP19A1
	13.8824	24.1916	10.3092	0	1
C1	14.1496	24.7919	10.6423	0.33309	0.793834
C2	14.0837	23.704	9.62035	-0.68886	1.61201
C3	13.4139	24.0788	10.6649	0.35566	0.781512
T1	13.844	24.0805	10.2365	-0.07267	1.05166
T2	13.5678	24.5243	10.9565	0.64728	0.638483
T3	13.1814	23.7333	10.5519	0.24274	0.845139
IN1-1	13.9722	24.2619	10.2897	-0.01953	1.01363
IN1-2	13.4352	23.9106	10.4754	0.16616	0.891212
IN1-3	13.9312	23.0387	9.10748	-1.20173	2.30015
IN2-1	13.8072	24.3591	10.5519	0.24273	0.845145
IN2-2	13.3901	23.545	10.1549	-0.15432	1.1129
IN2-3	13.9802	24.5334	10.5532	0.24396	0.844424
					1
FSHR					1
	13.8824	22.2392	8.35681	0	1
C1	14.1496	22.8673	8.7177	0.36089	0.778684
C2	14.0837	22.0163	7.93265	-0.42416	1.34179
C3	13.4139	21.8341	8.42017	0.06336	0.957033
T1	13.844	21.5754	7.73144	-0.62537	1.54261
T2	13.5678	21.5063	7.93849	-0.41832	1.33637
T3	13.1814	21.954	8.77265	0.41584	0.749583
IN1-1	13.9722	21.3136	7.34138	-1.01543	2.02151
IN1-2	13.4352	21.4358	8.00057	-0.35624	1.28009
IN1-3	13.9312	21.5102	7.57898	-0.77783	1.71455
IN2-1	13.8072	21.5974	7.79024	-0.56657	1.481
IN2-2	13.3901	21.5121	8.12199	-0.23482	1.17676
IN2-3	13.9802	21.3244	7.34417	-1.01264	2.0176
IFN r
	13.8824	25.7165	11.8341	0	1
C1	14.1496	25.5738	11.4242	-0.40991	1.3286
C2	14.0837	25.7015	11.6179	-0.21626	1.16172
C3	13.4139	25.8743	12.4604	0.62626	0.647854
T1	13.844	24.8215	10.9775	-0.85657	1.81073
T2	13.5678	24.6124	11.0446	-0.78952	1.7285
T3	13.1814	24.3973	11.2159	-0.61816	1.53492
IN1-1	13.9722	25.036	11.0638	-0.77033	1.70566
IN1-2	13.4352	24.7093	11.2741	-0.56004	1.47431
IN1-3	13.9312	25.8465	11.9153	0.08117	0.945291
IN2-1	13.8072	25.3474	11.5402	-0.29387	1.22592
IN2-2	13.3901	24.7446	11.3545	-0.47962	1.39438
IN2-3	13.9802	24.8568	10.8766	-0.95754	1.942
il-1b
	13.8824	24.9916	11.1092	0	1
C1	14.1496	25.3354	11.1858	0.07659	0.948296
C2	14.0837	24.9979	10.9142	-0.19496	1.14469
C3	13.4139	24.6415	11.2276	0.11836	0.921234
T1	13.844	24.1327	10.2887	-0.82047	1.76598
T2	13.5678	24.2764	10.7086	-0.40062	1.32008
T3	13.1814	23.5571	10.3758	-0.73346	1.66262
IN1-1	13.9722	24.0175	10.0453	-1.06393	2.09062
IN1-2	13.4352	23.9365	10.5013	-0.60794	1.52408
IN1-3	13.9312	24.323	10.3918	-0.71743	1.64425
IN2-1	13.8072	24.2319	10.4247	-0.68447	1.60711
IN2-2	13.3901	24.1577	10.7676	-0.34162	1.26718
IN2-3	13.9802	24.1162	10.136	-0.97324	1.96324
il-6
	13.8824	24.4936	10.6112	0	1
C1	14.1496	24.6703	10.5207	-0.09051	1.06475
C2	14.0837	24.4328	10.3491	-0.26206	1.19919
C3	13.4139	24.3778	10.9639	0.35266	0.783139
T1	13.844	24.9872	11.1432	0.53203	0.691581
T2	13.5678	24.276	10.7082	0.09698	0.934988
T3	13.1814	23.5313	10.3499	-0.26126	1.19852
IN1-1	13.9722	24.3072	10.335	-0.27623	1.21103
IN1-2	13.4352	23.8909	10.4557	-0.15554	1.11384
IN1-3	13.9312	24.4631	10.5319	-0.07933	1.05653
IN2-1	13.8072	24.554	10.7468	0.13563	0.910272
IN2-2	13.3901	23.6874	10.2973	-0.31392	1.24308
IN2-3	13.9802	25.1586	11.1784	0.56716	0.674944
TLR4
	13.8824	22.8377	8.95531	0	1
C1	14.1496	23.0909	8.9413	-0.01401	1.00976
C2	14.0837	22.6886	8.60495	-0.35036	1.27488
C3	13.4139	22.7337	9.31977	0.36446	0.77676
T1	13.844	22.9571	9.11314	0.15783	0.896372
T2	13.5678	22.9647	9.39689	0.44158	0.736328
T3	13.1814	22.2328	9.05145	0.09614	0.935533
IN1-1	13.9722	22.8848	8.91258	-0.04273	1.03006
IN1-2	13.4352	22.6783	9.24307	0.28776	0.819173
IN1-3	13.9312	23.0387	9.10748	0.15217	0.899896
IN2-1	13.8072	22.8862	9.07904	0.12373	0.917812
IN2-2	13.3901	22.3501	8.95999	0.00468	0.996761
IN2-3	13.9802	23.0003	9.02007	0.06476	0.956104
TNFA
	13.8824	31.89	18.0076	0	1
C1	14.1496	32.6635	18.5139	0.50629	0.704031
C2	14.0837	31.4093	17.3256	-0.68196	1.60432
C3	13.4139	31.5971	18.1832	0.17556	0.885424
T1	13.844	31.6687	17.8247	-0.18287	1.13514
T2	13.5678	31.4286	17.8608	-0.14682	1.10713
T3	13.1814	31.44	18.2586	0.25104	0.84029
IN1-1	13.9722	32.005	18.0328	0.02517	0.982705
IN1-2	13.4352	32.0062	18.571	0.56336	0.676724
IN1-3	13.9312	32.0645	18.1333	0.12567	0.916578
IN2-1	13.8072	33.1347	19.3275	1.31993	0.400554
IN2-2	13.3901	31.9383	18.5482	0.54058	0.687494
IN2-3	13.9802	33.1959	19.2157	1.20806	0.43285
			0		1
			0		1
IL-18			0		1
	13.8824	19.5404	5.65801	0	1
C1	14.1496	19.5494	5.3998	-0.25821	1.19599
C2	14.0837	19.6438	5.56015	-0.09786	1.07018
C3	13.4139	19.428	6.01407	0.35606	0.781295
T1	13.844	20.2835	6.43954	0.78153	0.58175
T2	13.5678	19.3867	5.81889	0.16088	0.894479
T3	13.1814	19.1465	5.96515	0.30714	0.808242
IN1-1	13.9722	19.6968	5.72458	0.06657	0.954906
IN1-2	13.4352	19.2679	5.83267	0.17466	0.885976
IN1-3	13.9312	19.6619	5.73068	0.07267	0.950877
IN2-1	13.8072	19.4894	5.68224	0.02423	0.983345
IN2-2	13.3901	19.2435	5.85339	0.19538	0.873343
IN2-3	13.9802	20.031	6.05077	0.39276	0.761671
			0		1
VEGF	13.8824	24.9534	11.071	0	1
C1	14.1496	24.9935	10.8439	-0.22711	1.17049
C2	14.0837	25.1426	11.0589	-0.01206	1.00839
C3	13.4139	24.724	11.3101	0.23906	0.847297
T1	13.844	24.3354	10.4914	-0.57957	1.4944
T2	13.5678	26.3624	12.7946	1.72358	0.302796
T3	13.1814	26.2512	13.0699	1.99884	0.250201
IN1-1	13.9722	25.8016	11.8294	0.75837	0.591164
IN1-2	13.4352	26.1841	12.7489	1.67786	0.312546
IN1-3	13.9312	24.2987	10.3675	-0.70353	1.62848
IN2-1	13.8072	23.5426	9.73544	-1.33557	2.52375
IN2-2	13.3901	22.9078	9.51769	-1.55332	2.93492
IN2-3	13.9802	24.6326	10.6524	-0.41864	1.33667
			0		1
			0		1
StAR	13.8824	24.2248	10.3424	0	1
C1	14.1496	25.0171	10.8675	0.52509	0.694916
C2	14.0837	23.5663	9.48265	-0.85976	1.81474
C3	13.4139	24.0909	10.677	0.33456	0.793026
T1	13.844	24.5028	10.6588	0.31643	0.803055
T2	13.5678	24.1578	10.59	0.24758	0.842308
T3	13.1814	23.0426	9.86125	-0.48116	1.39587
IN1-1	13.9722	24.8132	10.841	0.49857	0.707808
IN1-2	13.4352	25.596	12.1608	1.81836	0.283543
IN1-3	13.9312	25.0968	11.1656	0.82317	0.565199
IN2-1	13.8072	23.8524	10.0452	-0.29717	1.22873
IN2-2	13.3901	23.6918	10.3017	-0.04072	1.02863
IN2-3	13.9802	25.4436	11.4634	1.12096	0.459788
			0		1
			0		1
BAX	13.8824	24.5165	10.6341	0	1
C1	14.1496	24.3738	10.2242	-0.40991	1.3286
C2	14.0837	24.5015	10.4178	-0.21626	1.16172
C3	13.4139	24.6743	11.2604	0.62626	0.647854
T1	13.844	24.8215	10.9775	0.34343	0.788165
T2	13.5678	24.6139	11.0461	0.41198	0.751591
T3	13.1814	24.8973	11.7159	1.08184	0.472426
IN1-1	13.9722	24.636	10.6638	0.02967	0.979644
IN1-2	13.4352	24.3093	10.8741	0.23996	0.846769
IN1-3	13.9312	25.4465	11.5153	0.88117	0.542927
IN2-1	13.8072	24.947	11.1398	0.50573	0.704304
IN2-2	13.3901	24.3446	10.9545	0.32038	0.800859
IN2-3	13.9802	24.4568	10.4766	-0.15754	1.11538

## Sheet: Z-score
													average	SD
BAX	1.3286	1.16172	0.647854	0.788165	0.751591	0.472426	0.979644	0.846769	0.542927	0.704304	0.800859	1.11538	0.845	0.246314
CYP17A1	1.14283	1.02837	0.850769	1.28646	1.43181	1.13144	0.846857	0.671607	0.542871	0.817636	0.572096	0.75862	0.9234	0.269851
CYP19A1	0.793834	1.61201	0.781512	1.05166	0.638483	0.845139	1.01363	0.891212	2.30015	0.845145	1.1129	0.844424	1.0608	0.441689
FSHR	0.778684	1.34179	0.957033	1.54261	1.33637	0.749583	2.02151	1.28009	1.71455	1.481	1.17676	2.0176	1.3665	0.403835
StAR	0.694916	1.81474	0.793026	0.803055	0.842308	1.39587	0.707808	0.283543	0.565199	1.22873	1.02863	0.459788	0.8848	0.407587
VEGF	1.17049	1.00839	0.847297	1.4944	0.302796	0.250201	0.591164	0.312546	1.62848	2.52375	2.93492	1.33667	1.2	0.820495
IFNr	1.3286	1.16172	0.647854	1.81073	1.7285	1.53492	1.70566	1.47431	0.945291	1.22592	1.39438	1.942	1.4083	0.359558
TNFa	0.704031	1.60432	0.885424	1.13514	1.10713	0.84029	0.982705	0.676724	0.916578	0.400554	0.687494	0.43285	0.8644	0.315048
IL-1b	0.948296	1.14469	0.921234	1.76598	1.32008	1.66262	2.09062	1.52408	1.64425	1.60711	1.26718	1.96324	1.4883	0.358701
IL-6	1.06475	1.19919	0.783139	0.691581	0.934988	1.19852	1.21103	1.11384	1.05653	0.910272	1.24308	0.674944	1.0068	0.196339
IL-18	1.19599	1.07018	0.781295	0.58175	0.894479	0.808242	0.954906	0.885976	0.950877	0.983345	0.873343	0.761671	0.8952	0.150751
IL-1b	1.00976	1.27488	0.77676	0.896372	0.736328	0.935533	1.03006	0.819173	0.899896	0.917812	0.996761	0.956104	0.9375	0.133939
BAX	1.96347	1.2859	-0.800432	-0.230754	-0.379248	-1.51268	0.546668	0.00718144	-1.22644	-0.571239	-0.179217	1.09778
CYP17A1	0.813002	0.388923	-0.269102	1.34518	1.8837	0.770804	-0.283598	-0.932911	-1.40989	-0.391865	-1.30161	-0.610521
CYP19A1	-0.604405	1.24793	-0.632302	-0.0206901	-0.956117	-0.488253	-0.106794	-0.383945	2.80587	-0.48824	0.117946	-0.48987
FSHR	-1.45571	-0.0611911	-1.01404	0.436123	-0.074615	-1.52778	1.6221	-0.214004	0.861937	0.283552	-0.469886	1.61243
StAR	-0.465859	2.28149	-0.225157	-0.200553	-0.104249	1.25384	-0.43423	-1.47512	-0.784105	0.843797	0.352863	-1.04272
VEGF	-0.0359685	-0.233523	-0.429863	0.35881	-1.09348	-1.15759	-0.742031	-1.0816	0.522224	1.61335	2.11446	0.166565
IFNr	-0.221627	-0.685712	-2.1147	1.1191	0.890432	0.352103	0.826918	0.183565	-1.28757	-0.507162	-0.0387198	1.48414
TNFa	-0.509109	2.34895	0.0667421	0.859491	0.77056	-0.0765382	0.375571	-0.595796	0.165645	-1.47253	-0.561605	-1.37
IL-1b	-1.50545	-0.957925	-1.58089	0.774132	-0.468985	0.485982	1.67917	0.0997531	0.434765	0.331228	-0.616452	1.32407
IL-6	0.295194	0.98008	-1.13938	-1.6058	-0.365827	0.976694	1.04038	0.54528	0.253323	-0.491736	1.20367	-1.69055
IL-18	1.99465	1.16038	-0.755336	-2.07858	-0.00477918	-0.576642	0.395926	-0.0611652	0.369208	0.584518	-0.144941	-0.88547
TLR4	0.539644	2.51963	-1.20045	-0.307152	-1.50241	-0.0146922	0.691271	-0.883697	-0.280837	-0.147038	0.442579	0.138942
BAX	1.96347	1.2859	-0.800432	-0.230754	-0.379248	-1.51268	0.546668	0.00718144	-1.22644	-0.571239	-0.179217	1.09778
CYP17A1	0.813002	0.388923	-0.269102	1.34518	1.8837	0.770804	-0.283598	-0.932911	-1.40989	-0.391865	-1.30161	-0.610521
CYP19A1	-0.604405	1.24793	-0.632302	-0.0206901	-0.956117	-0.488253	-0.106794	-0.383945	2.80587	-0.48824	0.117946	-0.48987
FSHR	-1.45571	-0.0611911	-1.01404	0.436123	-0.074615	-1.52778	1.6221	-0.214004	0.861937	0.283552	-0.469886	1.61243
StAR	-0.465859	2.28149	-0.225157	-0.200553	-0.104249	1.25384	-0.43423	-1.47512	-0.784105	0.843797	0.352863	-1.04272
VEGF	-0.0359685	-0.233523	-0.429863	0.35881	-1.09348	-1.15759	-0.742031	-1.0816	0.522224	1.61335	2.11446	0.166565
IFNr	-0.221627	-0.685712	-2.1147	1.1191	0.890432	0.352103	0.826918	0.183565	-1.28757	-0.507162	-0.0387198	1.48414
TNFa	-0.509109	2.34895	0.0667421	0.859491	0.77056	-0.0765382	0.375571	-0.595796	0.165645	-1.47253	-0.561605	-1.37
IL-1b	-1.50545	-0.957925	-1.58089	0.774132	-0.468985	0.485982	1.67917	0.0997531	0.434765	0.331228	-0.616452	1.32407
IL-6	0.295194	0.98008	-1.13938	-1.6058	-0.365827	0.976694	1.04038	0.54528	0.253323	-0.491736	1.20367	-1.69055
IL-18	1.99465	1.16038	-0.755336	-2.07858	-0.00477918	-0.576642	0.395926	-0.0611652	0.369208	0.584518	-0.144941	-0.88547
TLR4	0.539644	2.51963	-1.20045	-0.307152	-1.50241	-0.0146922	0.691271	-0.883697	-0.280837	-0.147038	0.442579	0.138942
	BAX	CYP17A1	CYP19A1	FSHR	StAR	VEGF	IFNr	TNFa	IL-1b	IL-6	IL-18	TLR4
	1.96347	0.813002	-0.604405	-1.45571	-0.465859	-0.0359685	-0.221627	-0.509109	-1.50545	0.295194	1.99465	0.539644
	1.2859	0.388923	1.24793	-0.0611911	2.28149	-0.233523	-0.685712	2.34895	-0.957925	0.98008	1.16038	2.51963
	-0.800432	-0.269102	-0.632302	-1.01404	-0.225157	-0.429863	-2.1147	0.0667421	-1.58089	-1.13938	-0.755336	-1.20045
	-0.230754	1.34518	-0.0206901	0.436123	-0.200553	0.35881	1.1191	0.859491	0.774132	-1.6058	-2.07858	-0.307152
	-0.379248	1.8837	-0.956117	-0.074615	-0.104249	-1.09348	0.890432	0.77056	-0.468985	-0.365827	-0.00477918	-1.50241
	-1.51268	0.770804	-0.488253	-1.52778	1.25384	-1.15759	0.352103	-0.0765382	0.485982	0.976694	-0.576642	-0.0146922
	0.546668	-0.283598	-0.106794	1.6221	-0.43423	-0.742031	0.826918	0.375571	1.67917	1.04038	0.395926	0.691271
	0.00718144	-0.932911	-0.383945	-0.214004	-1.47512	-1.0816	0.183565	-0.595796	0.0997531	0.54528	-0.0611652	-0.883697
	-1.22644	-1.40989	2.80587	0.861937	-0.784105	0.522224	-1.28757	0.165645	0.434765	0.253323	0.369208	-0.280837
	-0.571239	-0.391865	-0.48824	0.283552	0.843797	1.61335	-0.507162	-1.47253	0.331228	-0.491736	0.584518	-0.147038
	-0.179217	-1.30161	0.117946	-0.469886	0.352863	2.11446	-0.0387198	-0.561605	-0.616452	1.20367	-0.144941	0.442579
	1.09778	-0.610521	-0.48987	1.61243	-1.04272	0.166565	1.48414	-1.37	1.32407	-1.69055	-0.88547	0.138942
BAX	CYP17A1	CYP19A1	FSHR	StAR	VEGF	IFNr	TNFa	IL-1b	IL-6	IL-18	IL-1b
1.3286	1.14283	0.793834	0.778684	0.694916	1.17049	1.3286	0.704031	0.948296	1.06475	1.19599	1.00976
1.16172	1.02837	1.61201	1.34179	1.81474	1.00839	1.16172	1.60432	1.14469	1.19919	1.07018	1.27488
0.647854	0.850769	0.781512	0.957033	0.793026	0.847297	0.647854	0.885424	0.921234	0.783139	0.781295	0.77676
0.788165	1.28646	1.05166	1.54261	0.803055	1.4944	1.81073	1.13514	1.76598	0.691581	0.58175	0.896372
0.751591	1.43181	0.638483	1.33637	0.842308	0.302796	1.7285	1.10713	1.32008	0.934988	0.894479	0.736328
0.472426	1.13144	0.845139	0.749583	1.39587	0.250201	1.53492	0.84029	1.66262	1.19852	0.808242	0.935533
0.979644	0.846857	1.01363	2.02151	0.707808	0.591164	1.70566	0.982705	2.09062	1.21103	0.954906	1.03006
0.846769	0.671607	0.891212	1.28009	0.283543	0.312546	1.47431	0.676724	1.52408	1.11384	0.885976	0.819173
0.542927	0.542871	2.30015	1.71455	0.565199	1.62848	0.945291	0.916578	1.64425	1.05653	0.950877	0.899896
0.704304	0.817636	0.845145	1.481	1.22873	2.52375	1.22592	0.400554	1.60711	0.910272	0.983345	0.917812
0.800859	0.572096	1.1129	1.17676	1.02863	2.93492	1.39438	0.687494	1.26718	1.24308	0.873343	0.996761
1.11538	0.75862	0.844424	2.0176	0.459788	1.33667	1.942	0.43285	1.96324	0.674944	0.761671	0.956104
