# Supplementary material for: IL-15 Participates in the Pathogenesis of Polycystic Ovary Syndrome by Affecting the Activity of Granulosa Cells
Source: Front Endocrinol (Lausanne). 2022 Feb 18;13:787876. doi: 10.3389/fendo.2022.787876 (PMC8894602; doi:10.3389/fendo.2022.787876)
Supplement: Supplementary file 3 [file DataSheet_1.zip › 787876-data/Figure5.xlsx]

## Sheet: Fig5A
time(h)	IL-15			CON
0	0.575	0.448	0.472	0.578	0.526	0.468
24	0.396	0.396	0.431	0.592	0.537	0.482
48	0.418	0.362	0.384	0.603	0.647	0.623
72	0.253	0.271	0.301	0.532	0.538	0.587

## Sheet: Fig5B
IL-15(pg/ml)	IL-15			CON
0	1.03	0.97	0.932	1.03	0.908	0.93
62.5	1.031	0.908	0.946	1.014	0.907	0.933
125	0.366	0.841	0.802	0.924	0.812	0.946
250	0.374	0.831	0.798	1.217	0.812	1.208
500	0.122	0.796	0.736	0.839	1.001	1.212
1000	0.192	0.436	0.724	0.812	1.03	0.917

## Sheet: Fig5C
Depth	Name	Statistic	#Cells	IL-15		Q2	Q3	A
	1.fcs		20000	0	1	1.03	15.6	16.63
>	1.fcs/Lymphocytes	94.4	18872	0	2	1.63	25.8	27.43
> >	1.fcs/Lymphocytes/Single Cells	99.2	18722	0	3	1.69	30.2	31.89
> > >	1.fcs/Lymphocytes/Single Cells/Q1: FITC-A- , PE-A+	0.053	10	125	4	1.37	29.1	30.47
> > >	1.fcs/Lymphocytes/Single Cells/Q2: FITC-A+ , PE-A+	1.03	192	125	5	1.68	26.3	27.98
> > >	1.fcs/Lymphocytes/Single Cells/Q3: FITC-A+ , PE-A-	15.6	2916	125	6	1.15	45.6	46.75
> > >	1.fcs/Lymphocytes/Single Cells/Q4: FITC-A- , PE-A-	83.3	15604	250	7	1.14	25.5	26.64
	2.fcs		20000	250	8	1.16	39.4	40.56
>	2.fcs/Lymphocytes	91.1	18226	250	9	1.58	37.3	38.88
> >	2.fcs/Lymphocytes/Single Cells	99.1	18061	500	10	1.44	43.5	44.94
> > >	2.fcs/Lymphocytes/Single Cells/Q1: FITC-A- , PE-A+	0.017	3	500	11	1.42	33.4	34.82
> > >	2.fcs/Lymphocytes/Single Cells/Q2: FITC-A+ , PE-A+	1.63	295	500	12	1.16	32.7	33.86
> > >	2.fcs/Lymphocytes/Single Cells/Q3: FITC-A+ , PE-A-	25.8	4658
> > >	2.fcs/Lymphocytes/Single Cells/Q4: FITC-A- , PE-A-	72.6	13105
	3.fcs		24108
>	3.fcs/Lymphocytes	85.9	20718		16.63
> >	3.fcs/Lymphocytes/Single Cells	99	20510		27.43
> > >	3.fcs/Lymphocytes/Single Cells/Q1: FITC-A- , PE-A+	0.00975	2		31.89
> > >	3.fcs/Lymphocytes/Single Cells/Q2: FITC-A+ , PE-A+	1.69	347		30.47
> > >	3.fcs/Lymphocytes/Single Cells/Q3: FITC-A+ , PE-A-	30.2	6201		27.98
> > >	3.fcs/Lymphocytes/Single Cells/Q4: FITC-A- , PE-A-	68.1	13960		29.23
	4.fcs		23303		26.64
>	4.fcs/Lymphocytes	88.3	20566		40.56
> >	4.fcs/Lymphocytes/Single Cells	99.3	20413		38.88
> > >	4.fcs/Lymphocytes/Single Cells/Q1: FITC-A- , PE-A+	0.039	8		44.94
> > >	4.fcs/Lymphocytes/Single Cells/Q2: FITC-A+ , PE-A+	1.37	279		34.82
> > >	4.fcs/Lymphocytes/Single Cells/Q3: FITC-A+ , PE-A-	29.1	5935		33.86
> > >	4.fcs/Lymphocytes/Single Cells/Q4: FITC-A- , PE-A-	69.5	14191		16.63	27.43	31.89	30.47	27.98
	5.fcs		23207
>	5.fcs/Lymphocytes	89.2	20704
> >	5.fcs/Lymphocytes/Single Cells	99.3	20550
> > >	5.fcs/Lymphocytes/Single Cells/Q1: FITC-A- , PE-A+	0.024	5
> > >	5.fcs/Lymphocytes/Single Cells/Q2: FITC-A+ , PE-A+	1.68	346
> > >	5.fcs/Lymphocytes/Single Cells/Q3: FITC-A+ , PE-A-	26.3	5401
> > >	5.fcs/Lymphocytes/Single Cells/Q4: FITC-A- , PE-A-	72	14798
	6.fcs		23906
>	6.fcs/Lymphocytes	87.5	20921
> >	6.fcs/Lymphocytes/Single Cells	99.2	20761
> > >	6.fcs/Lymphocytes/Single Cells/Q1: FITC-A- , PE-A+	0.00963	2
> > >	6.fcs/Lymphocytes/Single Cells/Q2: FITC-A+ , PE-A+	1.15	238
> > >	6.fcs/Lymphocytes/Single Cells/Q3: FITC-A+ , PE-A-	45.6	9459
> > >	6.fcs/Lymphocytes/Single Cells/Q4: FITC-A- , PE-A-	53.3	11062
	7.fcs		22723
>	7.fcs/Lymphocytes	91.1	20696
> >	7.fcs/Lymphocytes/Single Cells	99.3	20554
> > >	7.fcs/Lymphocytes/Single Cells/Q1: FITC-A- , PE-A+	0.015	3
> > >	7.fcs/Lymphocytes/Single Cells/Q2: FITC-A+ , PE-A+	1.14	235
> > >	7.fcs/Lymphocytes/Single Cells/Q3: FITC-A+ , PE-A-	25.5	5238
> > >	7.fcs/Lymphocytes/Single Cells/Q4: FITC-A- , PE-A-	73.4	15078
	8.fcs		23239
>	8.fcs/Lymphocytes	89.5	20803
> >	8.fcs/Lymphocytes/Single Cells	99.1	20609
> > >	8.fcs/Lymphocytes/Single Cells/Q1: FITC-A- , PE-A+	0.0097	2
> > >	8.fcs/Lymphocytes/Single Cells/Q2: FITC-A+ , PE-A+	1.16	239
> > >	8.fcs/Lymphocytes/Single Cells/Q3: FITC-A+ , PE-A-	39.4	8129
> > >	8.fcs/Lymphocytes/Single Cells/Q4: FITC-A- , PE-A-	59.4	12239
	9.fcs		23372
>	9.fcs/Lymphocytes	89.5	20917
> >	9.fcs/Lymphocytes/Single Cells	99.2	20760
> > >	9.fcs/Lymphocytes/Single Cells/Q1: FITC-A- , PE-A+	0.024	5
> > >	9.fcs/Lymphocytes/Single Cells/Q2: FITC-A+ , PE-A+	1.58	327
> > >	9.fcs/Lymphocytes/Single Cells/Q3: FITC-A+ , PE-A-	37.3	7753
> > >	9.fcs/Lymphocytes/Single Cells/Q4: FITC-A- , PE-A-	61.1	12675
	10.fcs		23208
>	10.fcs/Lymphocytes	89.8	20838
> >	10.fcs/Lymphocytes/Single Cells	99.3	20683
> > >	10.fcs/Lymphocytes/Single Cells/Q1: FITC-A- , PE-A+	0.044	9
> > >	10.fcs/Lymphocytes/Single Cells/Q2: FITC-A+ , PE-A+	1.44	298
> > >	10.fcs/Lymphocytes/Single Cells/Q3: FITC-A+ , PE-A-	43.5	8987
> > >	10.fcs/Lymphocytes/Single Cells/Q4: FITC-A- , PE-A-	55.1	11389
	11.fcs		22756
>	11.fcs/Lymphocytes	91.2	20747
> >	11.fcs/Lymphocytes/Single Cells	99.3	20601
> > >	11.fcs/Lymphocytes/Single Cells/Q1: FITC-A- , PE-A+	0.029	6
> > >	11.fcs/Lymphocytes/Single Cells/Q2: FITC-A+ , PE-A+	1.42	293
> > >	11.fcs/Lymphocytes/Single Cells/Q3: FITC-A+ , PE-A-	33.4	6877
> > >	11.fcs/Lymphocytes/Single Cells/Q4: FITC-A- , PE-A-	65.2	13425
	12.fcs		22845
>	12.fcs/Lymphocytes	90.9	20757
> >	12.fcs/Lymphocytes/Single Cells	99.3	20619
> > >	12.fcs/Lymphocytes/Single Cells/Q1: FITC-A- , PE-A+	0.034	7
> > >	12.fcs/Lymphocytes/Single Cells/Q2: FITC-A+ , PE-A+	1.16	240
> > >	12.fcs/Lymphocytes/Single Cells/Q3: FITC-A+ , PE-A-	32.7	6739
> > >	12.fcs/Lymphocytes/Single Cells/Q4: FITC-A- , PE-A-	66.1	13633
	blank.fcs		2104
>	blank.fcs/Lymphocytes	90.5	1904
> >	blank.fcs/Lymphocytes/Single Cells	99.4	1892
> > >	blank.fcs/Lymphocytes/Single Cells/Q1: FITC-A- , PE-A+	0.26	5
> > >	blank.fcs/Lymphocytes/Single Cells/Q2: FITC-A+ , PE-A+	0.053	1
> > >	blank.fcs/Lymphocytes/Single Cells/Q3: FITC-A+ , PE-A-	0.053	1
> > >	blank.fcs/Lymphocytes/Single Cells/Q4: FITC-A- , PE-A-	99.6	1885
	fitc.fcs		2262
>	fitc.fcs/Lymphocytes	85.9	1944
> >	fitc.fcs/Lymphocytes/Single Cells	98.8	1921
> > >	fitc.fcs/Lymphocytes/Single Cells/Q1: FITC-A- , PE-A+	0	0
> > >	fitc.fcs/Lymphocytes/Single Cells/Q2: FITC-A+ , PE-A+	0	0
> > >	fitc.fcs/Lymphocytes/Single Cells/Q3: FITC-A+ , PE-A-	39.9	767
> > >	fitc.fcs/Lymphocytes/Single Cells/Q4: FITC-A- , PE-A-	60.1	1154
	pe.fcs		2245
>	pe.fcs/Lymphocytes	86.7	1946
> >	pe.fcs/Lymphocytes/Single Cells	99.1	1929
> > >	pe.fcs/Lymphocytes/Single Cells/Q1: FITC-A- , PE-A+	2.75	53
> > >	pe.fcs/Lymphocytes/Single Cells/Q2: FITC-A+ , PE-A+	0.36	7
> > >	pe.fcs/Lymphocytes/Single Cells/Q3: FITC-A+ , PE-A-	0.052	1
> > >	pe.fcs/Lymphocytes/Single Cells/Q4: FITC-A- , PE-A-	96.8	1868

## Sheet: IL-15 GC Ct
Well	Sample Name	Detector Name	Reporter	Task	Ct	Tm Value	Tm Type
1	A1	bactin	SYBR	Unknown	15.5216	81.3	Auto Tm
2	A2	bactin	SYBR	Unknown	15.1247	81.2	Auto Tm
3	A3	bactin	SYBR	Unknown	14.8432	81.5	Auto Tm
25	B1	bactin	SYBR	Unknown	15.4419	81.3	Auto Tm
26	B2	bactin	SYBR	Unknown	15.1133	81.5	Auto Tm
27	B3	bactin	SYBR	Unknown	14.8189	81.5	Auto Tm
49	C1	bactin	SYBR	Unknown	14.5908	81.6	Auto Tm
50	C2	bactin	SYBR	Unknown	14.5439	81.5	Auto Tm
51	C3	bactin	SYBR	Unknown	14.4611	81.8	Auto Tm
73	D1	bactin	SYBR	Unknown	15.4572	81.6	Auto Tm
74	D2	bactin	SYBR	Unknown	14.9456	81.5	Auto Tm
75	D3	bactin	SYBR	Unknown	14.3422	81.8	Auto Tm
97	E1	bactin	SYBR	Unknown	15.5609	81.6	Auto Tm
98	E2	bactin	SYBR	Unknown	14.6307	81.5	Auto Tm
99	E3	bactin	SYBR	Unknown	14.3422	81.8	Auto Tm
121	F1	bactin	SYBR	Unknown	13.916	81.8	Auto Tm
122	F2	bactin	SYBR	Unknown	13.7801	82.1	Auto Tm
123	F3	bactin	SYBR	Unknown	13.8506	82.1	Auto Tm
Slope		cycles/log decade
Y-Intercept
R^2
Well	Sample Name	Detector Name	Reporter	Task	Ct	Tm Value	Tm Type
19	A19	Bax	SYBR	Unknown	21.7269	84.7	Auto Tm
20	A20	Bax	SYBR	Unknown	21.7461	84.7	Auto Tm
21	A21	Bax	SYBR	Unknown	21.6366	84.7	Auto Tm
43	B19	Bax	SYBR	Unknown	22.1816	84.7	Auto Tm
44	B20	Bax	SYBR	Unknown	21.9351	85	Auto Tm
45	B21	Bax	SYBR	Unknown	21.9585	84.7	Auto Tm
67	C19	Bax	SYBR	Unknown	20.6163	85	Auto Tm
68	C20	Bax	SYBR	Unknown	20.9833	85	Auto Tm
69	C21	Bax	SYBR	Unknown	20.658	85	Auto Tm
91	D19	Bax	SYBR	Unknown	20.503	85	Auto Tm
92	D20	Bax	SYBR	Unknown	20.8358	85	Auto Tm
93	D21	Bax	SYBR	Unknown	21.0912	84.7	Auto Tm
115	E19	Bax	SYBR	Unknown	20.922	85.3	Auto Tm
116	E20	Bax	SYBR	Unknown	20.9618	85	Auto Tm
117	E21	Bax	SYBR	Unknown	20.9285	85	Auto Tm
139	F19	Bax	SYBR	Unknown	20.6498	85	Auto Tm
140	F20	Bax	SYBR	Unknown	20.7941	85	Auto Tm
141	F21	Bax	SYBR	Unknown	20.7602	85	Auto Tm
Slope		cycles/log decade
Y-Intercept
R^2
Well	Sample Name	Detector Name	Reporter	Task	Ct	Tm Value	Tm Type
154	G10	CYP19A1	SYBR	Unknown	24.2377	81.5	Auto Tm
155	G11	CYP19A1	SYBR	Unknown	23.983	81.7	Auto Tm
156	G12	CYP19A1	SYBR	Unknown	22.9891	81.7	Auto Tm
178	H10	CYP19A1	SYBR	Unknown	23.8479	81.7	Auto Tm
179	H11	CYP19A1	SYBR	Unknown	23.448	81.7	Auto Tm
180	H12	CYP19A1	SYBR	Unknown	24.1051	81.7	Auto Tm
202	I10	CYP19A1	SYBR	Unknown	23.9491	81.5	Auto Tm
203	I11	CYP19A1	SYBR	Unknown	22.993	81.5	Auto Tm
204	I12	CYP19A1	SYBR	Unknown	23.8335	81.7	Auto Tm
226	J10	CYP19A1	SYBR	Unknown	23.9739	81.5	Auto Tm
227	J11	CYP19A1	SYBR	Unknown	23.5188	81.5	Auto Tm
228	J12	CYP19A1	SYBR	Unknown	24.6801	81.4	Auto Tm
250	K10	CYP19A1	SYBR	Unknown	23.752	81.5	Auto Tm
251	K11	CYP19A1	SYBR	Unknown	24.2931	81.5	Auto Tm
252	K12	CYP19A1	SYBR	Unknown	24.4307	81.7	Auto Tm
274	L10	CYP19A1	SYBR	Unknown	23.48	81.2	Auto Tm
275	L11	CYP19A1	SYBR	Unknown	24.1471	81.2	Auto Tm
276	L12	CYP19A1	SYBR	Unknown	23.7192	81.2	Auto Tm
Slope		cycles/log decade
Y-Intercept
R^2
Well	Sample Name	Detector Name	Reporter	Task	Ct	Tm Value	Tm Type
145	G1	FOXL2	SYBR	Unknown	24.083	86	Auto Tm
146	G2	FOXL2	SYBR	Unknown	24.5609	86	Auto Tm
147	G3	FOXL2	SYBR	Unknown	24.063	86	Auto Tm
169	H1	FOXL2	SYBR	Unknown	24.2058	86	Auto Tm
170	H2	FOXL2	SYBR	Unknown	24.227	86	Auto Tm
171	H3	FOXL2	SYBR	Unknown	24.1378	86	Auto Tm
193	I1	FOXL2	SYBR	Unknown	23.316	86	Auto Tm
194	I2	FOXL2	SYBR	Unknown	23.5365	86	Auto Tm
195	I3	FOXL2	SYBR	Unknown	23.5191	86	Auto Tm
217	J1	FOXL2	SYBR	Unknown	23.5591	86	Auto Tm
218	J2	FOXL2	SYBR	Unknown	23.2973	86	Auto Tm
219	J3	FOXL2	SYBR	Unknown	23.1044	86	Auto Tm
241	K1	FOXL2	SYBR	Unknown	23.5262	86	Auto Tm
242	K2	FOXL2	SYBR	Unknown	23.9535	86	Auto Tm
243	K3	FOXL2	SYBR	Unknown	23.1843	86	Auto Tm
265	L1	FOXL2	SYBR	Unknown	23.2041	85.7	Auto Tm
266	L2	FOXL2	SYBR	Unknown	23.0464	85.7	Auto Tm
267	L3	FOXL2	SYBR	Unknown	23.1238	85.7	Auto Tm
Slope		cycles/log decade
Y-Intercept
R^2
Well	Sample Name	Detector Name	Reporter	Task	Ct	Tm Value	Tm Type
157	G13	fshr	SYBR	Unknown	25.5107	79.8	Auto Tm
158	G14	fshr	SYBR	Unknown	25.9512	79.8	Auto Tm
159	G15	fshr	SYBR	Unknown	25.5419	79.8	Auto Tm
181	H13	fshr	SYBR	Unknown	25.1207	80.1	Auto Tm
182	H14	fshr	SYBR	Unknown	25.8081	79.8	Auto Tm
183	H15	fshr	SYBR	Unknown	24.7622	79.8	Auto Tm
205	I13	fshr	SYBR	Unknown	24.9024	79.8	Auto Tm
206	I14	fshr	SYBR	Unknown	24.5266	80.1	Auto Tm
207	I15	fshr	SYBR	Unknown	24.0626	79.8	Auto Tm
229	J13	fshr	SYBR	Unknown	24.6931	79.8	Auto Tm
230	J14	fshr	SYBR	Unknown	25.1838	79.8	Auto Tm
231	J15	fshr	SYBR	Unknown	25.4166	79.8	Auto Tm
253	K13	fshr	SYBR	Unknown	25.191	79.8	Auto Tm
254	K14	fshr	SYBR	Unknown	24.8445	79.8	Auto Tm
255	K15	fshr	SYBR	Unknown	24.7603	80.1	Auto Tm
277	L13	fshr	SYBR	Unknown	25.5715	79.5	Auto Tm
278	L14	fshr	SYBR	Unknown	25.3178	79.5	Auto Tm
279	L15	fshr	SYBR	Unknown	25.9628	79.5	Auto Tm
Slope		cycles/log decade
Y-Intercept
R^2
Well	Sample Name	Detector Name	Reporter	Task	Ct	Tm Value	Tm Type
22	A22	GHN-TLR4	SYBR	Unknown	23.8891	79.4	Auto Tm
23	A23	GHN-TLR4	SYBR	Unknown	23.7883	79.4	Auto Tm
24	A24	GHN-TLR4	SYBR	Unknown	23.8072	79.4	Auto Tm
46	B22	GHN-TLR4	SYBR	Unknown	23.7961	79.4	Auto Tm
47	B23	GHN-TLR4	SYBR	Unknown	23.9452	79.2	Auto Tm
48	B24	GHN-TLR4	SYBR	Unknown	23.926	79.4	Auto Tm
70	C22	GHN-TLR4	SYBR	Unknown	23.6252	79.4	Auto Tm
71	C23	GHN-TLR4	SYBR	Unknown	23.8174	79.4	Auto Tm
72	C24	GHN-TLR4	SYBR	Unknown	23.6773	79.4	Auto Tm
94	D22	GHN-TLR4	SYBR	Unknown	23.8182	79.4	Auto Tm
95	D23	GHN-TLR4	SYBR	Unknown	23.8192	79.4	Auto Tm
96	D24	GHN-TLR4	SYBR	Unknown	23.6991	79.4	Auto Tm
118	E22	GHN-TLR4	SYBR	Unknown	23.889	79.7	Auto Tm
119	E23	GHN-TLR4	SYBR	Unknown	23.9012	79.4	Auto Tm
120	E24	GHN-TLR4	SYBR	Unknown	23.792	79.4	Auto Tm
142	F22	GHN-TLR4	SYBR	Unknown	23.4872	79.4	Auto Tm
143	F23	GHN-TLR4	SYBR	Unknown	23.3894	79.4	Auto Tm
144	F24	GHN-TLR4	SYBR	Unknown	23.1999	79.7	Auto Tm
Slope		cycles/log decade
Y-Intercept
R^2
Well	Sample Name	Detector Name	Reporter	Task	Ct	Tm Value	Tm Type
148	G4	GHN-VEGF	SYBR	Unknown	23.8248	82.6	Auto Tm
149	G5	GHN-VEGF	SYBR	Unknown	23.9443	82.6	Auto Tm
150	G6	GHN-VEGF	SYBR	Unknown	23.7806	82.9	Auto Tm
172	H4	GHN-VEGF	SYBR	Unknown	23.7704	82.9	Auto Tm
173	H5	GHN-VEGF	SYBR	Unknown	23.5708	82.9	Auto Tm
174	H6	GHN-VEGF	SYBR	Unknown	23.5222	82.9	Auto Tm
196	I4	GHN-VEGF	SYBR	Unknown	23.7896	82.6	Auto Tm
197	I5	GHN-VEGF	SYBR	Unknown	23.6736	82.6	Auto Tm
198	I6	GHN-VEGF	SYBR	Unknown	23.9499	82.9	Auto Tm
220	J4	GHN-VEGF	SYBR	Unknown	23.6454	82.6	Auto Tm
221	J5	GHN-VEGF	SYBR	Unknown	23.8234	82.6	Auto Tm
222	J6	GHN-VEGF	SYBR	Unknown	23.862	82.9	Auto Tm
244	K4	GHN-VEGF	SYBR	Unknown	23.9455	82.6	Auto Tm
245	K5	GHN-VEGF	SYBR	Unknown	23.9172	82.6	Auto Tm
246	K6	GHN-VEGF	SYBR	Unknown	23.9218	82.9	Auto Tm
268	L4	GHN-VEGF	SYBR	Unknown	23.7959	82.3	Auto Tm
269	L5	GHN-VEGF	SYBR	Unknown	23.7258	82.6	Auto Tm
270	L6	GHN-VEGF	SYBR	Unknown	23.7406	82.6	Auto Tm
Slope		cycles/log decade
Y-Intercept
R^2
Well	Sample Name	Detector Name	Reporter	Task	Ct	Tm Value	Tm Type
151	G7	GLY-CYP17A1	SYBR	Unknown	32.0139	80.9	Auto Tm
152	G8	GLY-CYP17A1	SYBR	Unknown	31.5497	81.2	Auto Tm
153	G9	GLY-CYP17A1	SYBR	Unknown	29.7922	81.2	Auto Tm
175	H7	GLY-CYP17A1	SYBR	Unknown	32.9664	81.2	Auto Tm
176	H8	GLY-CYP17A1	SYBR	Unknown	32.0299	81.2	Auto Tm
177	H9	GLY-CYP17A1	SYBR	Unknown	31.4405	81.2	Auto Tm
199	I7	GLY-CYP17A1	SYBR	Unknown	34.033	80.9	Auto Tm
200	I8	GLY-CYP17A1	SYBR	Unknown	33.1569	81.2	Auto Tm
201	I9	GLY-CYP17A1	SYBR	Unknown	31.5101	74.1	Auto Tm
223	J7	GLY-CYP17A1	SYBR	Unknown	32.554	81.2	Auto Tm
224	J8	GLY-CYP17A1	SYBR	Unknown	32.5915	81.2	Auto Tm
225	J9	GLY-CYP17A1	SYBR	Unknown	31.5567	81.2	Auto Tm
247	K7	GLY-CYP17A1	SYBR	Unknown	32.8396	81.2	Auto Tm
248	K8	GLY-CYP17A1	SYBR	Unknown	32.5268	81.2	Auto Tm
249	K9	GLY-CYP17A1	SYBR	Unknown	29.8844	74.4	Auto Tm
271	L7	GLY-CYP17A1	SYBR	Unknown	32.7505	80.7	Auto Tm
272	L8	GLY-CYP17A1	SYBR	Unknown	32.6582	80.9	Auto Tm
273	L9	GLY-CYP17A1	SYBR	Unknown	30.9065	80.9	Auto Tm
Slope		cycles/log decade
Y-Intercept
R^2
Well	Sample Name	Detector Name	Reporter	Task	Ct	Tm Value	Tm Type
4	A4	IFN r	SYBR	Unknown	Undetermined	62.1	Auto Tm
5	A5	IFN r	SYBR	Unknown	Undetermined	62.4	Auto Tm
6	A6	IFN r	SYBR	Unknown	34.8211	79.8	Auto Tm
28	B4	IFN r	SYBR	Unknown	37.7099	81.5	Auto Tm
29	B5	IFN r	SYBR	Unknown	31.7595	76.3	Auto Tm
30	B6	IFN r	SYBR	Unknown	31.6594	79.6	Auto Tm
52	C4	IFN r	SYBR	Unknown	Undetermined	62.1	Auto Tm
53	C5	IFN r	SYBR	Unknown	Undetermined	62.1	Auto Tm
54	C6	IFN r	SYBR	Unknown	34.4356	82.6	Auto Tm
76	D4	IFN r	SYBR	Unknown	Undetermined	62.1	Auto Tm
77	D5	IFN r	SYBR	Unknown	37.0923	78.2	Auto Tm
78	D6	IFN r	SYBR	Unknown	Undetermined	75.5	Auto Tm
100	E4	IFN r	SYBR	Unknown	Undetermined	62.9	Auto Tm
101	E5	IFN r	SYBR	Unknown	32.9647	81.5	Auto Tm
102	E6	IFN r	SYBR	Unknown	Undetermined	62.1	Auto Tm
124	F4	IFN r	SYBR	Unknown	36.3439	62.1	Auto Tm
125	F5	IFN r	SYBR	Unknown	Undetermined	62.1	Auto Tm
126	F6	IFN r	SYBR	Unknown	29.2342	76.8	Auto Tm
Slope		cycles/log decade
Y-Intercept
R^2
Well	Sample Name	Detector Name	Reporter	Task	Ct	Tm Value	Tm Type
10	A10	il-1b	SYBR	Unknown	25.3057	80.1	Auto Tm
11	A11	il-1b	SYBR	Unknown	25.8069	79.8	Auto Tm
12	A12	il-1b	SYBR	Unknown	26.0748	79.8	Auto Tm
34	B10	il-1b	SYBR	Unknown	25.9228	80.1	Auto Tm
35	B11	il-1b	SYBR	Unknown	25.4903	80.1	Auto Tm
36	B12	il-1b	SYBR	Unknown	24.9896	80.1	Auto Tm
58	C10	il-1b	SYBR	Unknown	24.7013	80.4	Auto Tm
59	C11	il-1b	SYBR	Unknown	24.6659	80.3	Auto Tm
60	C12	il-1b	SYBR	Unknown	24.5708	80.3	Auto Tm
82	D10	il-1b	SYBR	Unknown	24.1848	80.4	Auto Tm
83	D11	il-1b	SYBR	Unknown	24.0043	80.3	Auto Tm
84	D12	il-1b	SYBR	Unknown	24.3001	80.3	Auto Tm
106	E10	il-1b	SYBR	Unknown	24.8484	80.4	Auto Tm
107	E11	il-1b	SYBR	Unknown	25.1066	80.3	Auto Tm
108	E12	il-1b	SYBR	Unknown	25.0291	80.3	Auto Tm
130	F10	il-1b	SYBR	Unknown	23.7867	80.7	Auto Tm
131	F11	il-1b	SYBR	Unknown	23.9763	80.6	Auto Tm
132	F12	il-1b	SYBR	Unknown	23.8711	80.6	Auto Tm
Slope		cycles/log decade
Y-Intercept
R^2
Well	Sample Name	Detector Name	Reporter	Task	Ct	Tm Value	Tm Type
13	A13	il-6	SYBR	Unknown	26.7513	74.1	Auto Tm
14	A14	il-6	SYBR	Unknown	27.1491	73.8	Auto Tm
15	A15	il-6	SYBR	Unknown	26.6577	74	Auto Tm
37	B13	il-6	SYBR	Unknown	27.8154	74.1	Auto Tm
38	B14	il-6	SYBR	Unknown	27.2862	74.1	Auto Tm
39	B15	il-6	SYBR	Unknown	27.2526	74	Auto Tm
61	C13	il-6	SYBR	Unknown	27.6388	74.1	Auto Tm
62	C14	il-6	SYBR	Unknown	27.6818	74.3	Auto Tm
63	C15	il-6	SYBR	Unknown	27.264	74	Auto Tm
85	D13	il-6	SYBR	Unknown	27.2247	74.1	Auto Tm
86	D14	il-6	SYBR	Unknown	27.18	74.3	Auto Tm
87	D15	il-6	SYBR	Unknown	26.9379	74.3	Auto Tm
109	E13	il-6	SYBR	Unknown	28.1009	74.3	Auto Tm
110	E14	il-6	SYBR	Unknown	27.4074	74.3	Auto Tm
111	E15	il-6	SYBR	Unknown	27.3517	74.3	Auto Tm
133	F13	il-6	SYBR	Unknown	27.4213	74.6	Auto Tm
134	F14	il-6	SYBR	Unknown	27.0247	74.6	Auto Tm
135	F15	il-6	SYBR	Unknown	26.909	74.3	Auto Tm
Slope		cycles/log decade
Y-Intercept
R^2
Well	Sample Name	Detector Name	Reporter	Task	Ct	Tm Value	Tm Type
16	A16	IL18	SYBR	Unknown	26.3087	78.1	Auto Tm
17	A17	IL18	SYBR	Unknown	26.79	77.8	Auto Tm
18	A18	IL18	SYBR	Unknown	26.7784	78.1	Auto Tm
40	B16	IL18	SYBR	Unknown	27.4614	78.1	Auto Tm
41	B17	IL18	SYBR	Unknown	27.7539	78.1	Auto Tm
42	B18	IL18	SYBR	Unknown	27.0271	78.1	Auto Tm
64	C16	IL18	SYBR	Unknown	26.3075	78.4	Auto Tm
65	C17	IL18	SYBR	Unknown	26.1086	78.4	Auto Tm
66	C18	IL18	SYBR	Unknown	25.8166	78.1	Auto Tm
88	D16	IL18	SYBR	Unknown	25.9086	78.4	Auto Tm
89	D17	IL18	SYBR	Unknown	25.6678	78.4	Auto Tm
90	D18	IL18	SYBR	Unknown	25.6746	78.4	Auto Tm
112	E16	IL18	SYBR	Unknown	25.8071	78.4	Auto Tm
113	E17	IL18	SYBR	Unknown	26.567	78.1	Auto Tm
114	E18	IL18	SYBR	Unknown	25.9142	78.4	Auto Tm
136	F16	IL18	SYBR	Unknown	25.8441	78.4	Auto Tm
137	F17	IL18	SYBR	Unknown	25.8324	78.4	Auto Tm
138	F18	IL18	SYBR	Unknown	25.7642	78.4	Auto Tm
Slope		cycles/log decade
Y-Intercept
R^2
Well	Sample Name	Detector Name	Reporter	Task	Ct	Tm Value	Tm Type
7	A7	tnf-a	SYBR	Unknown	31.8602	80.4	Auto Tm
8	A8	tnf-a	SYBR	Unknown	31.8709	80.7	Auto Tm
9	A9	tnf-a	SYBR	Unknown	30.8624	80.7	Auto Tm
31	B7	tnf-a	SYBR	Unknown	33.4963	80.4	Auto Tm
32	B8	tnf-a	SYBR	Unknown	33.932	80.1	Auto Tm
33	B9	tnf-a	SYBR	Unknown	33.3702	80.4	Auto Tm
55	C7	tnf-a	SYBR	Unknown	32.4133	80.7	Auto Tm
56	C8	tnf-a	SYBR	Unknown	33.3944	80.7	Auto Tm
57	C9	tnf-a	SYBR	Unknown	31.2108	80.7	Auto Tm
79	D7	tnf-a	SYBR	Unknown	26.5434	80.7	Auto Tm
80	D8	tnf-a	SYBR	Unknown	26.5584	80.7	Auto Tm
81	D9	tnf-a	SYBR	Unknown	26.8542	80.7	Auto Tm
103	E7	tnf-a	SYBR	Unknown	29.3017	80.7	Auto Tm
104	E8	tnf-a	SYBR	Unknown	28.9499	80.9	Auto Tm
105	E9	tnf-a	SYBR	Unknown	28.5629	80.7	Auto Tm
127	F7	tnf-a	SYBR	Unknown	26.3979	84.3	Auto Tm
128	F8	tnf-a	SYBR	Unknown	30.1708	80.9	Auto Tm
129	F9	tnf-a	SYBR	Unknown	29.6717	80.9	Auto Tm
Slope		cycles/log decade
Y-Intercept
R^2
NAP	LPL

## Sheet: IL-15 GC analysis
			ΔCt	#NAME?	2-ΔΔCt
BAX
	14.94	21.4936	6.5536	0	1
1	15.1632	21.7032	6.54	-0.0136	1.00947
2	15.1247	22.0251	6.9004	0.3468	0.786326
3	14.5319	20.7525	6.2206	-0.333	1.25963
4	14.915	21.81	6.895	0.3414	0.789275
5	14.8446	20.9375	6.0929	-0.4607	1.37621
6	13.8489	20.7347	6.8858	0.3322	0.794324
			0
CYP19A1			0
	14.94	23.7096	8.7696	0	1
1	15.1632	23.7366	8.5734	-0.1962	1.14568
2	15.1247	23.8003	8.6756	-0.094	1.06733
3	14.5319	23.5919	9.06	0.2904	0.817675
4	14.915	24.0576	9.1426	0.373	0.772175
5	14.8446	24.1586	9.314	0.5444	0.685677
6	13.8489	23.7821	9.9332	1.1636	0.446397
			0		1
fshr			0		1
	14.94	25.1318	10.1918	0	1
1	15.1632	25.668	10.5048	0.313	0.804966
2	15.1247	25.2303	10.1056	-0.0862	1.06157
3	14.5319	24.4971	9.9652	-0.2266	1.17007
4	14.915	26.0978	11.1828	0.991	0.503129
5	14.8446	25.9319	11.0873	0.8955	0.537561
6	13.8489	25.6174	11.7685	1.5767	0.335248
			0		1
GHN-TLR4			0		1
	14.94	23.808	8.868	0	1
1	15.1632	23.8282	8.665	-0.203	1.15109
2	15.1247	23.8891	8.7644	-0.1036	1.07445
3	14.5319	23.7066	9.1747	0.3067	0.808489
4	14.915	23.7788	8.8638	-0.0042	1.00292
5	14.8446	23.8607	9.0161	0.1481	0.902438
6	13.8489	23.3589	9.51	0.642	0.640824
			0		1
GHN-VEGF			0		1
	14.94	23.7585	8.8185	0	1
1	15.1632	23.85	8.6868	-0.1317	1.09558
2	15.1247	23.6211	8.4964	-0.3221	1.25015
3	14.5319	23.8044	9.2725	0.454	0.730016
4	14.915	23.777	8.862	0.0435	0.970298
5	14.8446	23.9282	9.0836	0.2651	0.832141
6	13.8489	23.7561	9.9072	1.0887	0.470185
			0		1
GLY-CYP17A1			0		1
	14.94	33.1741	18.2341	0	1
1	15.1632	32.7818	17.6186	-0.6155	1.53209
2	15.1247	33.1456	18.0209	-0.2132	1.15926
3	14.5319	33.595	19.0631	0.829	0.562919
4	14.915	32.2341	17.3191	-0.915	1.88557
5	14.8446	31.7503	16.9057	-1.3284	2.51124
6	13.8489	30.9065	17.0576	-1.1765	2.26028
			0		1
IFN r			0		1
	14.94	34.3221	19.3821	0	1
1	15.1632	34.8211	19.6579	0.2758	0.825992
2	15.1247	33.7095	18.5848	-0.7973	1.73785
3	14.5319	34.4356	19.9037	0.5216	0.696599
4	14.915	31.0994	16.1844	-3.1977	9.17495
5	14.8446	32.9647	18.1201	-1.262	6.39828
6	13.8489	29.2341	15.3852	-3.9969	7.96566
			0		1
il-1b			0		1
	14.94	25.2809	10.3409	0	1
1	15.1632	25.7291	10.5659	0.225	0.855595
2	15.1247	25.4676	10.3429	0.002	0.998615
3	14.5319	24.646	10.1141	-0.2268	1.17024
4	14.915	24.163	9.248	-1.0929	2.13302
5	14.8446	24.9947	10.1501	-0.1908	1.1414
6	13.8489	23.878	10.0291	-0.3118	1.24126
			0		1
il-6			0		1
	14.94	27.2774	12.3374	0	1
1	15.1632	26.8527	11.6895	-0.6479	1.56689
2	15.1247	27.4514	12.3267	-0.0107	1.00744
3	14.5319	27.5282	12.9963	0.6589	0.633361
4	14.915	27.1142	12.1992	-0.1382	1.10053
5	14.8446	27.3796	12.535	0.1976	0.872
6	13.8489	26.909	13.0601	0.7227	0.605962
			0		1
IL18			0		1
	14.94	26.5858	11.6458	0	1
1	15.1632	26.2657	11.1025	-0.5433	1.4573
2	15.1247	27.4141	12.2894	0.6436	0.640114
3	14.5319	26.0776	11.5457	-0.1001	1.07185
4	14.915	25.7503	10.8353	-0.8105	1.75382
5	14.8446	26.0961	11.2515	-0.3943	1.3143
6	13.8489	24.8136	10.9647	-0.6811	1.60336
tnf-a			0		1
	14.94	32.6782	17.7382	0	1
1	15.1632	31.5312	16.368	-1.3702	2.58506
2	15.1247	33.5995	18.4748	0.7366	0.600152
3	14.5319	32.9039	18.372	0.6338	0.644477
4	14.915	26.652	11.737	-6.0012	12.9827
5	14.8446	28.9382	14.0936	-3.6446	12.5064
6	13.8489	28.7468	14.8979	-2.8403	7.16169

## Sheet: IL-15 GC Z-score
BAX	0.19197	0.602154	1.50673	-1.10201	0.236426	-1.43525
CYP17A1	-0.16594	-0.68236	-1.50836	0.323671	1.1903	0.842687
CYP19A1	1.26355	0.957226	-0.01882	-0.19671	-0.53488	-1.47038
FSHR	0.209033	0.980358	1.30651	-0.69826	-0.59476	-1.20289
STAR	1.47769	-1.08025	-0.50087	1.29131	-0.70695	-0.48089
VEGF	-1.24751	0.295116	-0.05373	1.69667	0.441048	-1.1316
IFN-γ	-0.95241	-0.71386	-0.98626	1.23177	0.505361	0.915404
TNF-α	-0.61419	-0.96301	-0.95522	1.21303	1.12932	0.190072
IL-1β	-1.03296	0.009058	-0.48143	2.07736	0.047257	-0.61927
IL-6	0.608029	0.913932	-1.09126	-1.08264	-0.72749	1.37943
IL-18	0.373909	-1.65622	-0.58367	1.11054	0.018664	0.736763
TLR4	-1.30282	0.714559	-0.12189	1.71903	-0.10869	-0.90018

## Sheet: Fig5J
CON	IL-15
1.468	2.779
1.835	2.279
1.734	2.099
DHEAS(ng/l)

## Sheet: Fig5K
CON	IL-15
0.054	3.555
4.935	0.283
0.504	0.261
P(ng/ml)
