# Supplementary material for: IL-15 Participates in the Pathogenesis of Polycystic Ovary Syndrome by Affecting the Activity of Granulosa Cells
Source: Front Endocrinol (Lausanne). 2022 Feb 18;13:787876. doi: 10.3389/fendo.2022.787876 (PMC8894602; doi:10.3389/fendo.2022.787876)
Supplement: Supplementary file 3 [file DataSheet_1.zip › 787876-data/supplementary figure1.xlsx]

## Sheet: 1C
con	pcos
8	11
9	10
9	11
6	9
7	8
9	7
ovary wight(mg)

## Sheet: 1D
con	pcos
1.3075	3.4671
1.5763	2.7986
2.0481	2.6801
1.5928	3.2847
1.4928	2.1948
0.9284	2.0192
fat pat weight(g)

## Sheet: 1E
CON	PCOS
0.523591	1.8097
0.722133	1.94942
0.451072	1.54774
0.914748	0.863315
1.17504	0.819749
1.10198	1.04851

## Sheet: 1G
con	pcos
4.704	4.223
5.287	5.034
5.175	4.48
6.30034	7.58697
7.49455	5.95364
8.72386	7.63355
FSH(mIU/ml)
